# Supplementary material for: Genome-Wide Identification of lncRNAs During Rice Seed Development
Source: Genes (Basel). 2020 Feb 26;11(3):243. doi: 10.3390/genes11030243 (PMC7140839; doi:10.3390/genes11030243)
Supplement: Supplementary file 1 [file genes-11-00243-s001.zip]

Archive with 8 entries (8 files):
- Table S1.xlsx
- Table S2.docx
- Table S3.xlsx
- Table S4.xlsx
- Table S5.xlsx
- Table S6.xlsx
- Table S7.xlsx
- Table S8.xlsx
