# Supplementary material for: Genome-Wide Identification of lncRNAs During Rice Seed Development
Source: Genes (Basel). 2020 Feb 26;11(3):243. doi: 10.3390/genes11030243 (PMC7140839; doi:10.3390/genes11030243)
Supplement: Supplementary file 1 [file genes-11-00243-s001.zip › Table S1.xlsx]

## Sheet: Sheet1
Table S1 Primers sequence used in this paper.
Primers	Primer sequence (5' to 3')
	Sense	Anti-sense
Markers for semi-quantitative PCR
TCONS_00020279	CTCTAGCAGTACAGTTCCAC	CAACCGAACAGCTAAACTTG
TCONS_00082068	TGCGTCTGTAGATAATGGTG	TCACAATGGGTAAATCAGGG
TCONS_00071413	AGTGTATTGATTCCCAACCC	CAACCACTTGATTCCCAGTA
TCONS_00037941	TAGAGGGAAGGATACGAGTC	GCCGCTGATAGATTAGAGAG
TCONS_00069814	AACATCTCCCATTCTCAACG	TTGGAGTTGGGTGCAAATTA
TCONS_00059921	TTCAACTGCTCATCCAAGTT	AGTTTTTCCGTTTGGCATTT
TCONS_00040695	GCCAAAGTATACTCCCTCTG	ACATCTCCTCCTAGCTTGAT
TCONS_00020143	TCCCTAGAGTCCATTTTTGC	CCTAGAGCATCTACGAGGTA
TCONS_00073105	TTTTCTTGACAGCTCAAGGT	TTGATTTAGCAGGTTCGTGA
TCONS_00028756	GGTGTCAAGAATCAAAACGG	CTAGCACAAAGCCAATTCAG
TCONS_00020276	TGCGTAGTAGACAATGGATG	TTCCTTTAACTACGGAGGGA
TCONS_00095563	TTCATCGGCAGATTCTTTCA	GATCGATCGGTAGGTGATAC
TCONS_00027626	GTCGGTGGATTAAGGTAGTC	ATGGTTGCTAAGGCTATACG
TCONS_00095152	ATAATGCTAGATCTGTGCGA	AATACTTGTTCCCTTCCCATC
TCONS_00020277	AGATACCTGGTGTGAAGGAT	CCTTACGATAAGAGGCCAAC
Primers for vector construction
TCONS_00023707RNAi	CACCGAGCATAAACCTCCGTTGTA	ACTACCACTACACATCCACT
Primers for qPCR
TCONS_00023707RT	CCCGTTTGAAGCCTGTTAGT	GTTGGAGCACCAAGGCTTAT
qTGW3	CTACCTAATGGGCGTCCTC	AACAAACTCTGCCTTCTCG
GL3.1	TAACAACATGACGCCTCCACCTG	GTTTCTGCAGCCACTACAACAGC
GS2-F	TGCGTCCCTTCTTTGATGAGT	ACAGTTGGGTGCCTGAGAATG
GIF1-F	CATGTACCAGCCGACGTTTG	GCTCTCAACAACCGACCTGTC
GW2-F	CAGCCACCCAGTATGGACTTC	ACATGCTTCCACCAGCAATGT
GS3-F	CGGAAGAACTCCTGATCCATTC	CACTTGCTCTGCACAAACAGC
GS5-F	GTTCTCGGTACTGCGTGGAAG	ACTCCACAAACCTCCCAGCA
GW8-F	GGGATGATCAAAACCGAGGAG	GTCAGAGGTGGAGCCAACGA
GW7-R	CCATCTCTGTCCTCGACACG	CACTGCTCGTCTTGGACTGT
OsSPL13-F	TACAACCGGAGGCACAA	GTCAGCTCATGGAACCG
