# Supplementary material for: Genome-Wide Identification of lncRNAs During Rice Seed Development
Source: Genes (Basel). 2020 Feb 26;11(3):243. doi: 10.3390/genes11030243 (PMC7140839; doi:10.3390/genes11030243)
Supplement: Supplementary file 1 [file genes-11-00243-s001.zip › Table S3.xlsx]

## Sheet: CPC
Table S3. Statistics of analysis result by Coding Potential Calculator (CPC ).
LncRNA	ORF length	Transcript type	CPC score
TCONS_00043774	2983	noncoding	-1.04998
TCONS_00074428	2219	noncoding	-1.07839
TCONS_00078222	1411	noncoding	-1.14976
TCONS_00097420	3875	noncoding	-1.12058
TCONS_00032397	3760	coding	3.41347
TCONS_00108123	1307	noncoding	-1.39213
TCONS_00046976	5251	noncoding	-0.102936
TCONS_00084773	964	coding	1.10042
TCONS_00095660	2149	noncoding	-0.460861
TCONS_00025439	697	coding	2.54017
TCONS_00070064	2652	noncoding	-1.23961
TCONS_00023853	883	noncoding	-0.580118
TCONS_00099557	903	coding	2.17323
TCONS_00088958	486	noncoding	-1.17434
TCONS_00075652	4774	coding	4.06258
TCONS_00075734	1111	noncoding	-1.07318
TCONS_00028832	4841	coding	1.59684
TCONS_00048646	265	coding	1.95368
TCONS_00106864	1073	noncoding	-0.80413
TCONS_00090383	1977	noncoding	-1.2556
TCONS_00014464	1708	noncoding	-0.892008
TCONS_00039670	3829	coding	1.77245
TCONS_00091431	2806	coding	8.32149
TCONS_00053893	5039	coding	4.62656
TCONS_00034424	554	noncoding	-1.33407
TCONS_00069850	1579	noncoding	-1.34518
TCONS_00003178	5093	coding	15.0515
TCONS_00003430	2020	noncoding	-1.32796
TCONS_00075959	2403	coding	0.653791
TCONS_00090337	457	noncoding	-0.106407
TCONS_00037933	7861	noncoding	-1.19637
TCONS_00084886	1023	coding	0.296745
TCONS_00105797	1543	noncoding	-0.935499
TCONS_00095724	671	noncoding	-1.25562
TCONS_00004327	560	noncoding	-1.2223
TCONS_00108335	4624	noncoding	-0.134657
TCONS_00067797	1353	coding	1.45213
TCONS_00008950	2360	noncoding	-0.995274
TCONS_00015990	251	coding	0.339802
TCONS_00088211	1027	noncoding	-1.31819
TCONS_00048838	2758	noncoding	-1.28437
TCONS_00091445	644	noncoding	-0.422958
TCONS_00095430	1080	coding	0.480851
TCONS_00111255	988	noncoding	-1.20121
TCONS_00044584	5792	noncoding	-1.10121
TCONS_00080332	779	coding	1.03375
TCONS_00085771	4721	noncoding	-1.08008
TCONS_00092415	2175	coding	0.412773
TCONS_00043799	1033	noncoding	-1.20408
TCONS_00050954	2006	coding	12.0188
TCONS_00005343	1074	coding	0.759907
TCONS_00061523	1100	noncoding	-1.26365
TCONS_00108849	1150	noncoding	-1.17193
TCONS_00020143	204	noncoding	-1.10377
TCONS_00053879	3527	coding	4.9205
TCONS_00079158	1871	noncoding	-0.963172
TCONS_00091401	3340	coding	8.33207
TCONS_00113245	1044	noncoding	-1.04849
TCONS_00003187	7964	coding	19.03
TCONS_00004434	5082	coding	19.7428
TCONS_00099108	1292	coding	1.54486
TCONS_00028841	661	coding	1.6583
TCONS_00084672	885	noncoding	-0.221101
TCONS_00027594	763	noncoding	-1.28244
TCONS_00021913	433	noncoding	-1.00925
TCONS_00084586	1404	coding	1.2536
TCONS_00005390	1221	coding	6.59197
TCONS_00102883	913	coding	4.27175
TCONS_00003157	4463	coding	17.1266
TCONS_00094284	1294	noncoding	-0.915976
TCONS_00099490	981	noncoding	-1.07977
TCONS_00017419	3426	coding	0.994102
TCONS_00111697	4175	noncoding	-0.541242
TCONS_00032395	3770	coding	3.41253
TCONS_00040101	1087	noncoding	-1.25547
TCONS_00033605	4600	coding	0.77588
TCONS_00085797	2545	noncoding	-1.26229
TCONS_00067853	499	coding	0.767931
TCONS_00106344	1341	noncoding	-0.923263
TCONS_00086286	3207	coding	0.191742
TCONS_00026281	1932	coding	3.66534
TCONS_00075336	330	noncoding	-0.93699
TCONS_00030463	2199	coding	1.78595
TCONS_00075651	4534	coding	3.93447
TCONS_00108313	1302	coding	7.31322
TCONS_00003154	2052	coding	8.27724
TCONS_00069710	1025	noncoding	-1.02812
TCONS_00026792	1243	noncoding	-0.384575
TCONS_00006694	2114	noncoding	-0.592807
TCONS_00071943	901	coding	2.2278
TCONS_00111932	1307	coding	6.35739
TCONS_00108125	673	coding	0.401817
TCONS_00103571	1032	coding	0.50527
TCONS_00098088	236	noncoding	-1.17937
TCONS_00090696	644	noncoding	-0.616248
TCONS_00018620	1041	noncoding	-1.2893
TCONS_00087008	1131	noncoding	-1.35747
TCONS_00071134	1306	coding	0.963445
TCONS_00053887	4400	coding	5.14494
TCONS_00048684	228	coding	0.555259
TCONS_00057881	1436	coding	2.48002
TCONS_00036749	1464	coding	1.45211
TCONS_00052749	1626	coding	2.72938
TCONS_00017948	2192	coding	3.44254
TCONS_00028242	3904	noncoding	-1.27885
TCONS_00021577	355	noncoding	-1.04635
TCONS_00106206	2514	noncoding	-1.17248
TCONS_00090055	5379	noncoding	-0.294981
TCONS_00028435	2929	noncoding	-0.96869
TCONS_00023116	748	noncoding	-0.732322
TCONS_00032673	1425	noncoding	-0.136832
TCONS_00031588	1902	noncoding	-1.26193
TCONS_00022582	737	noncoding	-1.00692
TCONS_00004440	6373	coding	16.2462
TCONS_00016618	522	noncoding	-1.00541
TCONS_00038243	2873	noncoding	-1.01651
TCONS_00075656	4587	coding	3.4911
TCONS_00082627	239	coding	0.00325533
TCONS_00055868	3781	coding	14.8726
TCONS_00088093	1781	noncoding	-1.29757
TCONS_00077510	2385	coding	4.18309
TCONS_00085153	690	noncoding	-0.731047
TCONS_00002439	594	coding	1.95308
TCONS_00084474	595	noncoding	-1.24078
TCONS_00112257	2632	coding	1.58686
TCONS_00070479	1861	noncoding	-1.25326
TCONS_00065276	2877	noncoding	-0.041215
TCONS_00029196	1453	coding	2.02871
TCONS_00023195	383	noncoding	-1.20606
TCONS_00006711	2758	noncoding	-0.609761
TCONS_00033610	5705	coding	1.71252
TCONS_00050118	375	noncoding	-1.38792
TCONS_00033580	3302	noncoding	-0.882376
TCONS_00098797	2416	coding	4.78857
TCONS_00099555	204	coding	1.58737
TCONS_00059894	866	coding	0.361819
TCONS_00022402	2352	noncoding	-1.12412
TCONS_00065362	478	noncoding	-0.545517
TCONS_00054809	1645	coding	2.42692
TCONS_00021219	1005	noncoding	-1.13967
TCONS_00056526	1014	noncoding	-1.32141
TCONS_00099552	1179	coding	3.2396
TCONS_00076407	1621	coding	0.475
TCONS_00047065	2129	coding	0.0884857
TCONS_00022397	2436	noncoding	-1.16541
TCONS_00023858	312	noncoding	-1.26283
TCONS_00039671	4120	coding	0.461324
TCONS_00110260	1886	coding	4.36878
TCONS_00021923	704	noncoding	-1.23647
TCONS_00023354	1662	coding	2.92074
TCONS_00027593	511	noncoding	-1.28864
TCONS_00015564	1169	noncoding	-0.764193
TCONS_00023507	1230	coding	0.735967
TCONS_00019883	1081	noncoding	-0.0991537
TCONS_00024898	985	coding	0.0376846
TCONS_00003146	2009	coding	8.46049
TCONS_00055865	3677	coding	16.3559
TCONS_00065278	3304	noncoding	-1.1744
TCONS_00038210	807	coding	3.99175
TCONS_00034197	1738	coding	1.59682
TCONS_00052197	1372	noncoding	-0.276123
TCONS_00009040	875	coding	1.2789
TCONS_00004814	2568	coding	8.99458
TCONS_00086485	1855	noncoding	-1.29599
TCONS_00106992	459	coding	0.636737
TCONS_00108302	1461	noncoding	-1.22441
TCONS_00041144	1468	coding	2.77283
TCONS_00003408	4456	coding	9.64051
TCONS_00112071	521	noncoding	-1.13841
TCONS_00065275	2936	noncoding	-0.0769222
TCONS_00070827	1666	coding	0.520966
TCONS_00058815	2379	coding	1.04854
TCONS_00021432	1033	coding	1.72766
TCONS_00039079	2623	coding	10.5879
TCONS_00037077	1375	noncoding	-0.206954
TCONS_00070540	947	noncoding	-1.05865
TCONS_00036235	581	noncoding	-1.1954
TCONS_00070100	3972	noncoding	-1.26179
TCONS_00045803	2255	noncoding	-1.27583
TCONS_00064795	1537	noncoding	-1.1772
TCONS_00070103	3459	noncoding	-1.26319
TCONS_00082067	1322	noncoding	-1.06249
TCONS_00016742	806	coding	0.0202615
TCONS_00104984	975	coding	0.747296
TCONS_00024369	379	noncoding	-0.609344
TCONS_00104509	1704	coding	5.846
TCONS_00070049	1495	noncoding	-1.35007
TCONS_00055158	1447	noncoding	-1.42758
TCONS_00037753	1154	noncoding	-0.0443301
TCONS_00084646	3875	coding	6.07847
TCONS_00078365	606	coding	0.47106
TCONS_00011129	3273	noncoding	-0.38284
TCONS_00086330	1020	coding	0.200892
TCONS_00092597	1448	noncoding	-1.1134
TCONS_00038207	1195	coding	1.00486
TCONS_00069208	1562	noncoding	-1.01177
TCONS_00113148	734	coding	1.41711
TCONS_00050945	2079	coding	12.4404
TCONS_00050951	2002	coding	11.9602
TCONS_00022586	756	noncoding	-1.19476
TCONS_00049357	591	noncoding	-0.720244
TCONS_00004437	6538	coding	15.6029
TCONS_00111585	1477	noncoding	-1.27531
TCONS_00021358	811	noncoding	-0.497283
TCONS_00067340	2044	coding	0.744598
TCONS_00007629	1526	coding	3.34576
TCONS_00114023	842	coding	1.74432
TCONS_00102801	1944	coding	6.93307
TCONS_00048834	2960	noncoding	-1.2874
TCONS_00072755	582	noncoding	-0.795598
TCONS_00053632	278	coding	0.986372
TCONS_00070093	4845	noncoding	-1.28599
TCONS_00009372	3438	coding	0.587947
TCONS_00061566	1058	noncoding	-1.20276
TCONS_00099553	287	coding	1.52998
TCONS_00063718	479	coding	0.0402634
TCONS_00063385	5860	noncoding	-1.24459
TCONS_00025566	880	coding	0.00229448
TCONS_00034983	5974	coding	5.66027
TCONS_00003183	8776	coding	19.0224
TCONS_00096011	739	noncoding	-0.22489
TCONS_00088273	1420	coding	5.08829
TCONS_00061499	1378	coding	0.644131
TCONS_00037901	15062	noncoding	-1.19544
TCONS_00021907	1271	coding	0.822922
TCONS_00108665	1262	noncoding	-1.08329
TCONS_00110508	1761	coding	3.17621
TCONS_00073105	1306	noncoding	-1.35359
TCONS_00084184	602	noncoding	-1.30826
TCONS_00070056	3161	coding	6.3353
TCONS_00043938	2407	coding	5.09422
TCONS_00042333	599	coding	0.399087
TCONS_00068578	2374	noncoding	-1.05188
TCONS_00016741	608	noncoding	-0.106017
TCONS_00062357	781	coding	2.01289
TCONS_00081189	1092	noncoding	-1.00641
TCONS_00069427	962	noncoding	-0.0546968
TCONS_00089675	1489	noncoding	-0.0161674
TCONS_00062835	1686	noncoding	-1.0847
TCONS_00013204	526	coding	0.66258
TCONS_00084934	1700	coding	0.305728
TCONS_00090386	964	noncoding	-1.01141
TCONS_00070073	2805	noncoding	-1.37146
TCONS_00034714	732	noncoding	-1.13516
TCONS_00084484	687	coding	1.80127
TCONS_00024935	1183	coding	6.1422
TCONS_00021914	2832	coding	0.64413
TCONS_00039659	4604	coding	15.9347
TCONS_00102368	883	noncoding	-0.0844597
TCONS_00075230	1997	noncoding	-1.3096
TCONS_00052469	941	noncoding	-1.10898
TCONS_00056317	517	noncoding	-1.08659
TCONS_00110259	1075	coding	2.51678
TCONS_00031398	1609	coding	2.30898
TCONS_00064587	535	coding	1.77853
TCONS_00066294	842	coding	2.17191
TCONS_00027047	1619	coding	0.898233
TCONS_00022580	349	noncoding	-1.29518
TCONS_00032386	3417	coding	3.4347
TCONS_00110385	1610	coding	1.50746
TCONS_00095734	1388	noncoding	-0.0968404
TCONS_00038395	2886	noncoding	-1.16811
TCONS_00034972	1980	coding	2.87283
TCONS_00028132	680	noncoding	-1.1979
TCONS_00025740	446	noncoding	-0.433799
TCONS_00064640	2105	coding	6.32995
TCONS_00032404	3678	coding	3.42089
TCONS_00050957	2029	coding	11.7988
TCONS_00037913	3670	noncoding	-1.16202
TCONS_00114089	2260	noncoding	-1.18516
TCONS_00076964	2092	coding	9.63796
TCONS_00010285	1244	noncoding	-1.1222
TCONS_00033606	5154	coding	5.65968
TCONS_00084938	1700	coding	0.305728
TCONS_00045807	3912	coding	1.07383
TCONS_00050370	276	noncoding	-1.44173
TCONS_00086666	1196	noncoding	-0.17246
TCONS_00056327	1093	noncoding	-0.320178
TCONS_00112281	1121	coding	0.797335
TCONS_00040996	2147	noncoding	-0.446079
TCONS_00073978	664	noncoding	-1.22509
TCONS_00085043	1159	coding	1.12448
TCONS_00028448	669	noncoding	-1.05715
TCONS_00038839	1080	noncoding	-1.10071
TCONS_00023725	1950	coding	0.218056
TCONS_00020952	1260	noncoding	-1.09313
TCONS_00032962	1022	coding	4.68359
TCONS_00083722	2007	coding	3.72258
TCONS_00021399	2347	coding	0.186559
TCONS_00075028	1117	noncoding	-0.661385
TCONS_00108825	3553	noncoding	-0.327692
TCONS_00062337	1399	noncoding	-1.07485
TCONS_00074293	1748	noncoding	-1.25228
TCONS_00085798	2548	noncoding	-1.26239
TCONS_00034217	2029	noncoding	-1.14299
TCONS_00049629	1061	coding	0.409424
TCONS_00070087	3647	noncoding	-1.26732
TCONS_00112722	2182	noncoding	-1.16729
TCONS_00089736	2503	coding	2.74246
TCONS_00038841	1018	coding	1.10168
TCONS_00042349	1263	coding	2.59487
TCONS_00026587	1748	coding	0.439378
TCONS_00003119	6303	coding	16.4879
TCONS_00035407	508	noncoding	-1.15184
TCONS_00037909	5901	noncoding	-1.19235
TCONS_00055869	3751	coding	15.9309
TCONS_00076841	1241	noncoding	-1.16977
TCONS_00091407	3598	coding	7.78974
TCONS_00065358	761	coding	1.83514
TCONS_00111725	5443	coding	2.51106
TCONS_00016836	702	noncoding	-1.39528
TCONS_00050586	2586	coding	4.33686
TCONS_00102014	573	noncoding	-1.2872
TCONS_00050065	919	noncoding	-1.0436
TCONS_00105451	1677	noncoding	-0.0666254
TCONS_00003413	2705	coding	9.46378
TCONS_00040522	349	noncoding	-1.06382
TCONS_00070765	2726	noncoding	-1.12368
TCONS_00076836	1263	noncoding	-1.18449
TCONS_00091408	3660	coding	8.91402
TCONS_00020132	1455	coding	2.7683
TCONS_00103291	2935	noncoding	-1.29063
TCONS_00034213	1030	noncoding	-1.05966
TCONS_00063088	2599	coding	0.284669
TCONS_00024225	1027	coding	1.91774
TCONS_00017178	946	coding	1.08728
TCONS_00053786	624	noncoding	-1.11097
TCONS_00044665	841	noncoding	-1.12442
TCONS_00034627	1412	noncoding	-0.85436
TCONS_00034991	6205	coding	0.919269
TCONS_00039654	4697	coding	16.0871
TCONS_00098798	2428	coding	4.78297
TCONS_00025857	395	coding	2.11494
TCONS_00031391	1556	coding	8.2877
TCONS_00111197	315	coding	1.18592
TCONS_00007919	4177	coding	2.09124
TCONS_00060369	1809	coding	0.341995
TCONS_00076617	2875	coding	0.553605
TCONS_00105276	924	noncoding	-0.591255
TCONS_00042937	1261	noncoding	-1.23875
TCONS_00013039	1374	coding	1.43137
TCONS_00023777	743	coding	3.84345
TCONS_00015264	3989	noncoding	-0.957793
TCONS_00031383	3282	coding	10.0727
TCONS_00072900	1237	coding	1.60301
TCONS_00023587	3479	noncoding	-1.09045
TCONS_00080821	727	noncoding	-1.26532
TCONS_00038453	10105	coding	10.8417
TCONS_00023879	2561	noncoding	-1.32142
TCONS_00114085	2946	coding	0.665855
TCONS_00003150	2013	coding	8.56148
TCONS_00091423	2895	coding	8.61188
TCONS_00011176	3307	coding	0.312356
TCONS_00017086	439	noncoding	-1.32518
TCONS_00012787	1722	coding	1.30438
TCONS_00025674	744	noncoding	-1.39064
TCONS_00093511	1885	coding	0.759004
TCONS_00069863	3672	coding	0.137445
TCONS_00036078	872	noncoding	-1.00852
TCONS_00027720	1899	coding	0.243645
TCONS_00065105	431	noncoding	-0.249279
TCONS_00031722	1701	coding	8.01499
TCONS_00022627	1355	coding	0.305241
TCONS_00089680	4870	noncoding	-0.990712
TCONS_00034483	439	noncoding	-0.102787
TCONS_00106195	3968	noncoding	-0.853008
TCONS_00065000	909	noncoding	-1.10276
TCONS_00085886	1744	noncoding	-1.30168
TCONS_00114087	2882	noncoding	-0.996704
TCONS_00003329	1137	coding	0.272797
TCONS_00036756	2343	coding	2.08395
TCONS_00099093	2904	coding	1.15856
TCONS_00071921	911	noncoding	-1.18488
TCONS_00067581	605	coding	0.710514
TCONS_00065325	634	noncoding	-1.01188
TCONS_00062826	2395	noncoding	-1.0696
TCONS_00026564	1004	coding	0.265902
TCONS_00050367	833	noncoding	-0.976545
TCONS_00022877	628	noncoding	-0.928338
TCONS_00037969	1280	coding	0.88842
TCONS_00108571	1104	noncoding	-1.35329
TCONS_00063995	3134	coding	3.23391
TCONS_00087540	3276	noncoding	-1.1095
TCONS_00039178	698	noncoding	-1.18189
TCONS_00027460	3104	noncoding	-1.23455
TCONS_00036599	2014	coding	2.09605
TCONS_00107248	1073	noncoding	-1.09364
TCONS_00075031	871	noncoding	-0.367462
TCONS_00006402	3923	coding	12.0253
TCONS_00015242	1651	coding	8.29084
TCONS_00070116	4162	noncoding	-1.26285
TCONS_00096819	1424	noncoding	-1.1121
TCONS_00027488	529	coding	0.573087
TCONS_00102717	890	noncoding	-1.23339
TCONS_00045362	1294	noncoding	-0.903817
TCONS_00062821	2403	noncoding	-0.975452
TCONS_00015992	1790	coding	0.304043
TCONS_00058444	777	noncoding	-1.22402
TCONS_00081111	1804	noncoding	-1.19412
TCONS_00023365	1225	noncoding	-1.03754
TCONS_00031395	3864	coding	9.98252
TCONS_00036650	871	noncoding	-0.175607
TCONS_00102613	631	coding	1.25474
TCONS_00091424	2900	coding	8.634
TCONS_00077824	2875	coding	7.62856
TCONS_00037048	941	noncoding	-1.19091
TCONS_00026325	2538	noncoding	-1.21907
TCONS_00085088	1421	coding	4.34715
TCONS_00078630	1760	coding	2.28875
TCONS_00010393	7395	noncoding	-1.07091
TCONS_00075852	671	noncoding	-0.857322
TCONS_00066552	4246	coding	3.29077
TCONS_00110872	2120	coding	1.64333
TCONS_00028790	1857	noncoding	-1.28574
TCONS_00028853	2253	coding	16.1343
TCONS_00034963	6286	coding	5.83963
TCONS_00085758	4103	noncoding	-1.17216
TCONS_00089228	337	noncoding	-0.941265
TCONS_00062809	1156	noncoding	-1.08889
TCONS_00018811	2070	coding	3.96573
TCONS_00108331	4709	noncoding	-0.135381
TCONS_00026897	786	noncoding	-1.16265
TCONS_00093697	781	coding	1.61311
TCONS_00014017	302	noncoding	-1.18733
TCONS_00093736	2441	coding	3.24194
TCONS_00088289	5751	coding	1.01403
TCONS_00027625	1350	noncoding	-0.271667
TCONS_00105963	2059	noncoding	-1.13178
TCONS_00022982	366	coding	0.109109
TCONS_00108333	4677	noncoding	-0.136586
TCONS_00053866	3553	coding	4.66916
TCONS_00045438	1304	noncoding	-1.29626
TCONS_00064271	630	coding	1.2526
TCONS_00109077	570	coding	0.43597
TCONS_00037907	5875	noncoding	-1.19215
TCONS_00001111	360	coding	1.43494
TCONS_00008092	1818	noncoding	-0.328308
TCONS_00078644	429	noncoding	-1.48833
TCONS_00003217	4377	coding	16.2177
TCONS_00017147	5986	coding	1.9692
TCONS_00064199	1174	noncoding	-0.926345
TCONS_00033578	546	noncoding	-0.854244
TCONS_00044847	9602	coding	0.0783578
TCONS_00100974	972	coding	1.19858
TCONS_00024814	1658	coding	0.363386
TCONS_00024414	890	noncoding	-1.32862
TCONS_00031482	1519	noncoding	-1.06264
TCONS_00106481	868	noncoding	-1.24083
TCONS_00062831	2199	noncoding	-1.06426
TCONS_00105509	2608	noncoding	-1.16208
TCONS_00075420	765	noncoding	-1.0499
TCONS_00108334	4656	noncoding	-0.136369
TCONS_00105450	2030	noncoding	-1.15087
TCONS_00107633	377	noncoding	-1.19725
TCONS_00104070	636	coding	0.276507
TCONS_00037931	9678	noncoding	-1.17158
TCONS_00009474	528	noncoding	-1.39833
TCONS_00108276	1215	noncoding	-1.39562
TCONS_00057573	2912	coding	1.47909
TCONS_00063089	226	noncoding	-0.268199
TCONS_00102183	617	noncoding	-1.34075
TCONS_00034192	1404	coding	0.339083
TCONS_00089740	871	coding	1.51085
TCONS_00024186	2098	noncoding	-1.00872
TCONS_00102670	1281	coding	0.319885
TCONS_00031365	4312	coding	5.13801
TCONS_00007789	1722	noncoding	-0.186955
TCONS_00002673	767	noncoding	-1.09386
TCONS_00051466	1122	noncoding	-1.12216
TCONS_00040366	2989	coding	1.90325
TCONS_00089334	969	noncoding	-0.156514
TCONS_00022392	2450	noncoding	-1.1263
TCONS_00088217	719	noncoding	-0.781175
TCONS_00032391	3402	coding	3.43622
TCONS_00049269	2219	noncoding	-1.22063
TCONS_00080719	356	noncoding	-1.06231
TCONS_00113150	1682	coding	0.127026
TCONS_00110722	1126	coding	1.91744
TCONS_00083949	653	noncoding	-1.12443
TCONS_00087417	1255	noncoding	-0.277327
TCONS_00025373	1713	coding	1.43223
TCONS_00021218	753	noncoding	-1.16113
TCONS_00108272	6364	coding	2.48994
TCONS_00003162	4386	coding	16.761
TCONS_00070002	1425	noncoding	-0.83992
TCONS_00062811	1392	noncoding	-1.14059
TCONS_00004444	6393	coding	15.8089
TCONS_00005519	1435	coding	4.8867
TCONS_00105540	324	coding	0.546528
TCONS_00046334	326	noncoding	-1.0597
TCONS_00105923	684	noncoding	-1.1272
TCONS_00029121	1675	noncoding	-0.107025
TCONS_00076576	3170	coding	4.05361
TCONS_00065982	1655	noncoding	-1.28067
TCONS_00006845	491	noncoding	-1.00086
TCONS_00021925	1043	noncoding	-1.0602
TCONS_00104440	320	noncoding	-0.840082
TCONS_00086310	736	coding	0.0206489
TCONS_00053805	3243	coding	15.7324
TCONS_00063193	1836	noncoding	-1.24792
TCONS_00076633	2844	coding	4.18953
TCONS_00007000	863	noncoding	-1.11468
TCONS_00024421	1859	coding	0.0451378
TCONS_00066003	531	noncoding	-1.1749
TCONS_00096604	784	noncoding	-1.05
TCONS_00084502	1150	coding	1.00808
TCONS_00092000	1111	coding	0.786555
TCONS_00069699	2278	noncoding	-1.07805
TCONS_00003208	2194	coding	10.8973
TCONS_00031010	1560	coding	0.761199
TCONS_00113963	538	coding	1.82098
TCONS_00073093	727	noncoding	-1.2186
TCONS_00079240	239	noncoding	-1.02223
TCONS_00091404	3185	coding	7.98073
TCONS_00084960	4087	noncoding	-1.15435
TCONS_00090385	962	noncoding	-1.16869
TCONS_00111118	3351	coding	4.63052
TCONS_00032369	1486	coding	1.04458
TCONS_00033545	1146	noncoding	-0.865025
TCONS_00102533	842	coding	3.1928
TCONS_00070088	2743	noncoding	-1.24296
TCONS_00110859	602	coding	2.79609
TCONS_00107986	1779	noncoding	-0.0058263
TCONS_00088719	1557	coding	0.33205
TCONS_00094966	1733	coding	7.14657
TCONS_00111682	5183	coding	14.6807
TCONS_00107943	1109	noncoding	-1.03775
TCONS_00003173	5085	coding	15.195
TCONS_00000806	428	noncoding	-0.428935
TCONS_00003148	2061	coding	7.69038
TCONS_00081714	883	noncoding	-0.938358
TCONS_00105329	800	noncoding	-1.11615
TCONS_00053072	4657	coding	6.04804
TCONS_00036304	421	noncoding	-1.06653
TCONS_00048757	960	noncoding	-0.979323
TCONS_00046163	5737	noncoding	-0.181797
TCONS_00070058	6799	coding	2.4041
TCONS_00051602	438	coding	2.2635
TCONS_00064840	1050	coding	0.95594
TCONS_00072756	667	noncoding	-0.920127
TCONS_00038398	3380	noncoding	-1.29603
TCONS_00109930	1998	noncoding	-0.95107
TCONS_00031121	820	noncoding	-1.28942
TCONS_00060056	512	coding	0.413727
TCONS_00105506	3382	noncoding	-1.19332
TCONS_00053765	6352	coding	12.7903
TCONS_00036598	1302	coding	1.2363
TCONS_00096989	3480	coding	2.23215
TCONS_00095723	1155	noncoding	-1.18673
TCONS_00056325	1949	noncoding	-0.299208
TCONS_00073607	401	coding	1.46321
TCONS_00086875	871	noncoding	-1.29787
TCONS_00070627	1228	noncoding	-0.0223584
TCONS_00004548	486	noncoding	-0.713809
TCONS_00028547	2048	coding	1.40422
TCONS_00002895	1375	noncoding	-1.33306
TCONS_00010113	2092	coding	1.55848
TCONS_00062834	2250	noncoding	-1.0597
TCONS_00003128	7390	coding	19.378
TCONS_00005391	1218	coding	6.61125
TCONS_00087414	1108	coding	0.0362489
TCONS_00039673	3846	coding	0.170397
TCONS_00017071	1117	noncoding	-0.0582696
TCONS_00108724	2289	noncoding	-1.27244
TCONS_00067626	1392	coding	1.47128
TCONS_00007957	1861	noncoding	-1.26697
TCONS_00037047	663	noncoding	-1.30948
TCONS_00032385	3426	coding	3.4462
TCONS_00097438	493	noncoding	-1.09116
TCONS_00029083	445	noncoding	-1.04108
TCONS_00084800	788	coding	1.50478
TCONS_00050596	2728	coding	7.39385
TCONS_00039656	4723	coding	16.1076
TCONS_00052323	781	noncoding	-1.16325
TCONS_00017000	2016	coding	6.19738
TCONS_00093919	1611	coding	3.9783
TCONS_00023198	677	noncoding	-0.283482
TCONS_00082629	1964	coding	1.185
TCONS_00056878	1751	noncoding	-1.02063
TCONS_00014344	1272	coding	0.355632
TCONS_00107378	1213	noncoding	-1.15258
TCONS_00028833	2384	coding	5.43372
TCONS_00019881	785	noncoding	-0.360802
TCONS_00096603	490	noncoding	-1.2372
TCONS_00003142	2074	coding	7.61655
TCONS_00058271	1780	coding	1.41356
TCONS_00088007	2139	noncoding	-0.701538
TCONS_00114076	2523	noncoding	-1.27223
TCONS_00102949	1441	noncoding	-1.22553
TCONS_00027516	1051	noncoding	-1.38993
TCONS_00077541	513	coding	1.60381
TCONS_00108124	1317	noncoding	-1.39244
TCONS_00031435	229	noncoding	-1.09497
TCONS_00002618	1891	coding	1.66279
TCONS_00028237	4678	coding	3.91277
TCONS_00017072	629	noncoding	-1.40372
TCONS_00032382	3446	coding	3.44428
TCONS_00076408	2377	coding	2.40477
TCONS_00080174	2827	noncoding	-1.24386
TCONS_00023227	985	coding	1.6246
TCONS_00034505	1929	coding	0.779962
TCONS_00052470	289	noncoding	-1.08473
TCONS_00073898	895	noncoding	-1.04268
TCONS_00030133	553	noncoding	-1.15246
TCONS_00068787	1403	coding	4.98874
TCONS_00013205	579	coding	0.438608
TCONS_00049048	1440	noncoding	-0.576294
TCONS_00023948	976	coding	1.47047
TCONS_00098580	752	noncoding	-1.25454
TCONS_00003132	8467	coding	18.8293
TCONS_00050930	2051	coding	10.3593
TCONS_00071843	689	noncoding	-1.12842
TCONS_00108589	2571	noncoding	-1.27601
TCONS_00091254	1227	coding	1.97552
TCONS_00081153	1397	noncoding	-0.87876
TCONS_00004247	340	noncoding	-0.789245
TCONS_00052039	258	noncoding	-1.41103
TCONS_00009216	2579	coding	0.213318
TCONS_00061432	1809	coding	1.3279
TCONS_00066377	1445	noncoding	-0.807488
TCONS_00052037	1448	noncoding	-0.873002
TCONS_00059066	707	noncoding	-1.34744
TCONS_00064324	1833	coding	0.578685
TCONS_00025860	983	coding	4.01383
TCONS_00067348	1584	noncoding	-1.27978
TCONS_00011412	670	noncoding	-1.3004
TCONS_00026803	379	coding	3.92434
TCONS_00061095	1490	coding	0.433741
TCONS_00108083	1053	noncoding	-0.927512
TCONS_00102072	597	noncoding	-0.278576
TCONS_00044458	749	coding	0.10052
TCONS_00093150	1827	coding	6.38161
TCONS_00085756	5295	noncoding	-1.17936
TCONS_00104491	438	coding	0.806065
TCONS_00054915	1476	coding	0.426831
TCONS_00091234	937	coding	1.27566
TCONS_00034986	1058	coding	0.746283
TCONS_00028618	730	noncoding	-1.02349
TCONS_00090059	475	noncoding	-0.296295
TCONS_00053891	2552	coding	6.05333
TCONS_00054690	753	noncoding	-1.20668
TCONS_00064686	1547	noncoding	-0.109112
TCONS_00068947	1098	coding	3.82983
TCONS_00018987	1404	coding	1.89067
TCONS_00063387	3940	noncoding	-1.01221
TCONS_00010857	928	coding	0.892803
TCONS_00047891	3519	coding	1.15184
TCONS_00013203	515	coding	0.696871
TCONS_00040303	11940	coding	1.47435
TCONS_00080511	895	noncoding	-1.25237
TCONS_00048158	1709	noncoding	-0.222062
TCONS_00073459	589	noncoding	-0.989574
TCONS_00103430	851	coding	2.279
TCONS_00075653	4551	coding	4.37839
TCONS_00004479	1463	coding	3.77933
TCONS_00043776	3005	noncoding	-1.05042
TCONS_00022126	2814	noncoding	-0.925162
TCONS_00031366	6182	coding	3.52566
TCONS_00070113	3256	noncoding	-1.25669
TCONS_00084939	711	noncoding	-0.998801
TCONS_00111771	2357	noncoding	-1.1243
TCONS_00061509	524	noncoding	-1.38552
TCONS_00007918	4660	coding	2.0581
TCONS_00014252	983	noncoding	-1.39153
TCONS_00070107	2896	noncoding	-1.37302
TCONS_00053043	1721	coding	0.369443
TCONS_00022641	2037	coding	8.17066
TCONS_00107877	3912	coding	1.54781
TCONS_00021470	3260	coding	0.423162
TCONS_00091060	688	noncoding	-1.15658
TCONS_00003124	7924	coding	19.1761
TCONS_00092234	896	noncoding	-1.2582
TCONS_00106990	2055	coding	1.43782
TCONS_00023506	1333	coding	0.69414
TCONS_00049654	467	noncoding	-1.31014
TCONS_00062842	2241	noncoding	-0.784915
TCONS_00010159	495	noncoding	-1.14849
TCONS_00036640	1604	coding	1.92166
TCONS_00108332	3846	noncoding	-0.387975
TCONS_00044514	3326	noncoding	-1.17752
TCONS_00091339	1044	noncoding	-1.30736
TCONS_00054810	1338	coding	1.01601
TCONS_00037898	10925	noncoding	-1.20631
TCONS_00061510	2810	noncoding	-1.31072
TCONS_00022405	2433	noncoding	-1.16529
TCONS_00063038	2637	coding	0.577649
TCONS_00086543	438	noncoding	-1.01391
TCONS_00050641	3721	coding	0.593513
TCONS_00087856	3652	noncoding	-1.01575
TCONS_00050944	2054	coding	10.3938
TCONS_00039678	1359	coding	3.54555
TCONS_00036679	1137	noncoding	-1.13201
TCONS_00003171	5266	coding	16.8536
TCONS_00092241	748	noncoding	-1.23764
TCONS_00015111	2527	noncoding	-1.27513
TCONS_00099104	383	noncoding	-1.24244
TCONS_00024254	433	noncoding	-0.867034
TCONS_00035319	333	noncoding	-1.07267
TCONS_00022396	2451	noncoding	-1.12637
TCONS_00052937	286	coding	2.55138
TCONS_00075563	689	coding	2.23902
TCONS_00061590	2756	noncoding	-1.36602
TCONS_00075741	425	noncoding	-1.00195
TCONS_00053792	617	noncoding	-0.997261
TCONS_00036096	1762	noncoding	-1.27104
TCONS_00111590	867	noncoding	-1.15614
TCONS_00013691	4926	coding	0.0413492
TCONS_00080356	2216	noncoding	-0.985125
TCONS_00008258	205	noncoding	-0.38477
TCONS_00023415	4275	coding	10.7161
TCONS_00114073	2818	coding	0.391818
TCONS_00065864	541	coding	0.99057
TCONS_00099094	2930	coding	1.15485
TCONS_00071942	901	coding	2.22683
TCONS_00071748	7063	coding	1.8313
TCONS_00023612	692	noncoding	-0.94997
TCONS_00004449	5201	coding	17.3063
TCONS_00035071	2507	coding	4.36608
TCONS_00040525	463	noncoding	-0.892375
TCONS_00091160	748	noncoding	-0.548879
TCONS_00018009	1112	noncoding	-1.23275
TCONS_00004322	487	noncoding	-1.25887
TCONS_00011372	971	coding	4.63226
TCONS_00023850	1557	coding	0.555206
TCONS_00001740	406	noncoding	-0.61224
TCONS_00003149	1984	coding	8.3492
TCONS_00028318	1930	coding	5.87108
TCONS_00009709	5310	coding	2.18678
TCONS_00096813	467	noncoding	-0.0596867
TCONS_00111587	1490	noncoding	-1.27592
TCONS_00045287	2080	coding	1.68924
TCONS_00061094	230	noncoding	-1.15054
TCONS_00039644	4634	coding	15.7297
TCONS_00025526	426	noncoding	-1.43863
TCONS_00056321	1607	noncoding	-1.28417
TCONS_00084936	1838	coding	0.294974
TCONS_00004813	1009	coding	1.13292
TCONS_00087687	633	coding	1.88552
TCONS_00014680	1228	noncoding	-1.39115
TCONS_00073899	286	noncoding	-1.14072
TCONS_00022640	1941	coding	7.99464
TCONS_00114075	1318	noncoding	-1.03594
TCONS_00063586	341	coding	1.83561
TCONS_00022394	2444	noncoding	-1.16569
TCONS_00034956	1106	coding	1.26571
TCONS_00057031	284	noncoding	-1.46258
TCONS_00097011	4138	noncoding	-0.605424
TCONS_00042337	1253	coding	1.44487
TCONS_00031369	5348	coding	5.91404
TCONS_00037368	2084	noncoding	-1.06106
TCONS_00112426	410	noncoding	-1.09939
TCONS_00101852	1437	coding	1.21968
TCONS_00098158	872	noncoding	-1.35105
TCONS_00098323	210	coding	0.563582
TCONS_00088343	2678	noncoding	-1.2043
TCONS_00008649	1049	coding	2.16234
TCONS_00034970	1416	coding	2.92962
TCONS_00076616	1029	coding	1.0296
TCONS_00025742	778	noncoding	-1.12785
TCONS_00003860	1777	noncoding	-0.946234
TCONS_00044761	319	coding	0.493618
TCONS_00062432	851	noncoding	-1.31006
TCONS_00075438	3662	noncoding	-1.27491
TCONS_00016538	493	noncoding	-1.4247
TCONS_00084956	2032	coding	5.80048
TCONS_00007157	427	coding	0.620407
TCONS_00072244	4266	coding	1.8371
TCONS_00067466	1971	coding	8.08148
TCONS_00050940	2071	coding	12.2233
TCONS_00016080	797	noncoding	-1.28933
TCONS_00016739	1095	noncoding	-0.032591
TCONS_00042306	3526	coding	1.17376
TCONS_00079116	2520	noncoding	-0.184428
TCONS_00010593	726	noncoding	-1.24367
TCONS_00015921	2260	noncoding	-0.0593138
TCONS_00032408	3238	coding	3.45425
TCONS_00044669	4084	noncoding	-0.995479
TCONS_00003330	1716	coding	4.78738
TCONS_00014681	1480	noncoding	-1.34624
TCONS_00069475	1337	noncoding	-1.25505
TCONS_00081078	954	noncoding	-1.44233
TCONS_00057706	1971	coding	4.92392
TCONS_00086696	253	coding	0.662952
TCONS_00093182	301	noncoding	-0.923336
TCONS_00113728	1302	noncoding	-1.29753
TCONS_00079275	1186	coding	2.47845
TCONS_00062975	1367	coding	5.08354
TCONS_00027048	1402	coding	0.131184
TCONS_00032184	1320	noncoding	-0.236314
TCONS_00111748	610	noncoding	-0.682169
TCONS_00011908	897	noncoding	-1.29566
TCONS_00010394	4821	noncoding	-1.05476
TCONS_00062839	1742	noncoding	-1.08856
TCONS_00054623	565	noncoding	-1.47504
TCONS_00042936	1256	noncoding	-1.23835
TCONS_00092619	1529	coding	0.110003
TCONS_00028460	1237	coding	0.0984679
TCONS_00025801	3875	coding	1.38011
TCONS_00012460	445	noncoding	-1.28559
TCONS_00045591	2040	noncoding	-0.811659
TCONS_00010228	4023	coding	3.89855
TCONS_00074425	507	noncoding	-1.36678
TCONS_00021384	747	coding	0.131889
TCONS_00009145	1189	noncoding	-1.07613
TCONS_00114077	1060	noncoding	-1.14253
TCONS_00062813	1247	noncoding	-1.11881
TCONS_00062336	1390	noncoding	-1.07424
TCONS_00089023	607	noncoding	-1.20124
TCONS_00070826	1364	noncoding	-1.13792
TCONS_00019453	2082	noncoding	-1.18156
TCONS_00105385	2595	coding	1.54934
TCONS_00014592	2570	noncoding	-1.09675
TCONS_00036748	1692	coding	1.44496
TCONS_00013553	411	noncoding	-1.13109
TCONS_00070109	4876	noncoding	-1.26615
TCONS_00016363	823	coding	1.7016
TCONS_00043107	466	noncoding	-1.02415
TCONS_00102067	2929	coding	1.56771
TCONS_00040500	537	coding	0.315993
TCONS_00089411	333	noncoding	-1.15636
TCONS_00027893	1051	noncoding	-1.10968
TCONS_00070072	3612	noncoding	-1.29978
TCONS_00095563	537	noncoding	-0.620891
TCONS_00046194	1146	coding	4.24875
TCONS_00077823	5460	coding	7.49158
TCONS_00044763	718	coding	2.35589
TCONS_00039648	4600	coding	15.6054
TCONS_00003328	1610	coding	0.126302
TCONS_00024937	1050	coding	1.61059
TCONS_00064202	2822	noncoding	-0.0688015
TCONS_00014630	1583	noncoding	-1.35156
TCONS_00083744	1380	noncoding	-0.965407
TCONS_00111201	1046	noncoding	-1.11036
TCONS_00035934	531	noncoding	-1.1672
TCONS_00067730	744	noncoding	-1.18803
TCONS_00003220	4386	coding	16.2371
TCONS_00038873	1822	coding	6.04193
TCONS_00030896	982	noncoding	-0.418827
TCONS_00046342	4981	noncoding	-1.15308
TCONS_00004635	923	coding	1.81607
TCONS_00070187	4750	noncoding	-1.06722
TCONS_00064197	1739	noncoding	-0.34889
TCONS_00089300	1497	noncoding	-0.879684
TCONS_00099559	836	noncoding	-0.215978
TCONS_00005708	3140	coding	12.0217
TCONS_00019500	1427	noncoding	-1.00644
TCONS_00084307	1912	noncoding	-1.20353
TCONS_00105340	1587	noncoding	-1.18193
TCONS_00042392	1397	coding	1.33004
TCONS_00035394	1028	noncoding	-0.711776
TCONS_00003180	8108	coding	18.9508
TCONS_00039663	4693	coding	16.6015
TCONS_00108860	518	coding	0.339302
TCONS_00026942	1545	coding	1.19712
TCONS_00036336	246	noncoding	-1.18341
TCONS_00000678	3031	coding	0.602726
TCONS_00034987	7427	coding	2.8597
TCONS_00104259	1229	noncoding	-0.511107
TCONS_00002588	775	noncoding	-0.87948
TCONS_00004169	3311	coding	6.38155
TCONS_00084492	696	noncoding	-1.17933
TCONS_00049281	1037	noncoding	-1.10393
TCONS_00020082	257	coding	1.89397
TCONS_00017686	1416	noncoding	-0.0810926
TCONS_00108098	1215	noncoding	-0.26003
TCONS_00033609	1818	coding	11.022
TCONS_00010791	6906	coding	1.12054
TCONS_00017264	1890	noncoding	-1.11518
TCONS_00077241	6529	coding	19.0978
TCONS_00006710	3523	coding	2.51218
TCONS_00061430	1438	noncoding	-1.34832
TCONS_00009128	1098	noncoding	-0.995259
TCONS_00057762	924	noncoding	-1.0766
TCONS_00073897	238	noncoding	-1.03298
TCONS_00004423	6380	coding	16.9931
TCONS_00101660	1274	noncoding	-1.05914
TCONS_00109706	395	coding	4.15259
TCONS_00079068	1631	noncoding	-1.13819
TCONS_00074092	629	noncoding	-1.28918
TCONS_00050946	2093	coding	10.5679
TCONS_00012490	755	noncoding	-0.990639
TCONS_00085385	3372	noncoding	-1.05616
TCONS_00089683	5864	noncoding	-0.999499
TCONS_00070186	3458	noncoding	-1.04949
TCONS_00086335	1688	noncoding	-0.92376
TCONS_00016614	1134	coding	4.56537
TCONS_00034422	1713	coding	0.639789
TCONS_00023998	1227	noncoding	-1.20968
TCONS_00096622	1287	coding	0.539177
TCONS_00107983	1268	noncoding	-0.0789488
TCONS_00028617	602	noncoding	-1.38423
TCONS_00025478	545	noncoding	-1.33472
TCONS_00020858	954	noncoding	-0.89487
TCONS_00067979	255	noncoding	-1.14467
TCONS_00006704	1595	noncoding	-0.569308
TCONS_00091400	4278	coding	6.09835
TCONS_00020032	2858	noncoding	-0.105602
TCONS_00017265	1818	noncoding	-1.13881
TCONS_00064999	974	noncoding	-0.410313
TCONS_00024255	705	noncoding	-1.06287
TCONS_00114070	3366	coding	0.366144
TCONS_00094964	2877	coding	12.4879
TCONS_00003164	4382	coding	17.1937
TCONS_00011719	820	noncoding	-1.25309
TCONS_00032361	431	noncoding	-0.986797
TCONS_00085442	687	noncoding	-1.17225
TCONS_00002454	1976	coding	5.90643
TCONS_00003129	6595	coding	20.3558
TCONS_00035933	2153	noncoding	-1.20823
TCONS_00075851	975	noncoding	-0.982486
TCONS_00017416	1128	coding	0.0295579
TCONS_00022587	485	noncoding	-1.34345
TCONS_00003332	1102	coding	0.115644
TCONS_00017524	2660	coding	6.65709
TCONS_00084940	7181	noncoding	-1.11386
TCONS_00004420	6409	coding	16.3157
TCONS_00089804	1642	noncoding	-1.03592
TCONS_00052019	1317	noncoding	-1.20676
TCONS_00087469	907	noncoding	-0.808436
TCONS_00065588	2078	coding	1.99016
TCONS_00038742	527	noncoding	-0.227782
TCONS_00092555	1752	noncoding	-0.0227444
TCONS_00027572	1713	coding	2.29497
TCONS_00016827	1907	coding	1.37625
TCONS_00027215	936	noncoding	-1.06965
TCONS_00102808	6570	coding	6.89398
TCONS_00053881	4420	coding	4.99555
TCONS_00022400	2362	noncoding	-1.12431
TCONS_00045800	2187	noncoding	-1.27296
TCONS_00019032	1501	coding	2.04651
TCONS_00038827	1197	coding	0.926902
TCONS_00107140	3239	coding	3.12043
TCONS_00018619	2880	noncoding	-1.16263
TCONS_00048843	3016	noncoding	-1.28813
TCONS_00044512	3117	coding	0.660518
TCONS_00000428	320	noncoding	-0.75416
TCONS_00104556	2789	noncoding	-1.12204
TCONS_00063840	2111	noncoding	-0.661906
TCONS_00027813	3704	noncoding	-1.22152
TCONS_00076305	1748	noncoding	-1.13929
TCONS_00091419	3665	coding	9.27746
TCONS_00016539	471	coding	1.62571
TCONS_00055024	1224	noncoding	-1.29354
TCONS_00032390	3411	coding	3.43534
TCONS_00070554	4055	coding	15.5321
TCONS_00084761	4323	coding	0.966246
TCONS_00063413	1315	noncoding	-1.21616
TCONS_00102778	909	noncoding	-1.00132
TCONS_00070080	3192	noncoding	-1.29386
TCONS_00036745	1692	coding	1.44496
TCONS_00088070	1151	noncoding	-1.26095
TCONS_00032406	3761	coding	3.41339
TCONS_00009650	265	noncoding	-0.0935992
TCONS_00076963	1864	coding	7.17065
TCONS_00108410	974	coding	2.12808
TCONS_00053884	3191	coding	5.2311
TCONS_00085759	9123	noncoding	-1.29844
TCONS_00070074	4363	noncoding	-1.27963
TCONS_00070096	5358	noncoding	-1.26786
TCONS_00018805	2083	coding	3.98294
TCONS_00104442	372	noncoding	-1.40771
TCONS_00095647	1960	noncoding	-0.964517
TCONS_00003212	2178	coding	9.62213
TCONS_00033315	1140	noncoding	-1.13712
TCONS_00023988	608	noncoding	-1.04418
TCONS_00039645	4653	coding	15.9227
TCONS_00026600	4316	coding	3.94099
TCONS_00056002	3468	coding	1.02832
TCONS_00031111	1364	coding	0.820412
TCONS_00113277	450	noncoding	-1.02454
TCONS_00005121	1090	coding	1.83658
TCONS_00068818	476	noncoding	-0.677657
TCONS_00027626	1407	noncoding	-0.274657
TCONS_00053154	763	noncoding	-0.517359
TCONS_00046060	952	coding	2.15206
TCONS_00113311	1222	coding	0.113389
TCONS_00070193	478	noncoding	-1.00315
TCONS_00032403	3780	coding	3.41171
TCONS_00060099	625	noncoding	-0.609727
TCONS_00018819	753	noncoding	-1.2871
TCONS_00025861	564	coding	1.10248
TCONS_00064586	653	coding	2.11643
TCONS_00023410	5892	coding	10.9657
TCONS_00003937	2137	coding	0.600996
TCONS_00069468	1431	noncoding	-1.18201
TCONS_00108338	3927	noncoding	-0.389039
TCONS_00070069	4071	noncoding	-1.26232
TCONS_00040455	4371	coding	4.57548
TCONS_00020280	607	noncoding	-1.0379
TCONS_00053862	5036	coding	4.56934
TCONS_00056326	1950	noncoding	-0.296454
TCONS_00031368	11653	noncoding	-1.17578
TCONS_00112720	2625	noncoding	-1.17315
TCONS_00085762	10563	noncoding	-1.44464
TCONS_00068183	916	coding	0.695531
TCONS_00036154	1256	coding	4.847
TCONS_00075228	630	noncoding	-1.34548
TCONS_00018022	2154	coding	4.7781
TCONS_00018812	1818	coding	4.34714
TCONS_00084614	4853	coding	12.3458
TCONS_00046978	5533	noncoding	-0.110018
TCONS_00101509	2711	coding	0.0108804
TCONS_00095152	304	noncoding	-0.733446
TCONS_00081097	1129	noncoding	-1.14542
TCONS_00032384	3455	coding	3.44329
TCONS_00111983	489	noncoding	-1.1942
TCONS_00031397	1014	coding	0.121836
TCONS_00104048	2469	noncoding	-0.0314386
TCONS_00073901	3151	coding	0.700245
TCONS_00088468	1465	coding	3.86189
TCONS_00084798	1090	coding	0.716259
TCONS_00057501	580	noncoding	-1.01045
TCONS_00039365	1133	coding	1.87042
TCONS_00084506	4313	noncoding	-0.0214086
TCONS_00086867	3326	coding	1.13171
TCONS_00069221	1960	coding	0.214195
TCONS_00096274	251	coding	0.339156
TCONS_00022581	878	noncoding	-1.08917
TCONS_00002602	349	noncoding	-1.31872
TCONS_00097009	2140	noncoding	-1.31872
TCONS_00091399	4367	coding	7.59498
TCONS_00004425	6376	coding	16.2969
TCONS_00078760	515	noncoding	-0.292618
TCONS_00098433	3008	noncoding	-0.729195
TCONS_00030130	5213	coding	5.32162
TCONS_00037885	13156	noncoding	-1.21067
TCONS_00104047	1893	noncoding	-0.106145
TCONS_00094029	1602	noncoding	-1.3461
TCONS_00111727	2848	coding	0.997993
TCONS_00082773	664	noncoding	-1.05675
TCONS_00106083	1673	noncoding	-1.15927
TCONS_00067116	2094	coding	2.61092
TCONS_00111179	472	noncoding	-1.35341
TCONS_00082588	1486	noncoding	-1.40224
TCONS_00040164	971	coding	0.579255
TCONS_00056001	2339	noncoding	-1.0348
TCONS_00066295	1762	coding	1.99979
TCONS_00109048	1890	coding	2.6213
TCONS_00098434	3005	noncoding	-0.729096
TCONS_00033603	524	noncoding	-0.433894
TCONS_00061182	3541	coding	0.245255
TCONS_00092222	1144	noncoding	-1.2863
TCONS_00075384	4500	coding	0.452585
TCONS_00003185	7853	coding	18.9889
TCONS_00083307	311	noncoding	-1.3068
TCONS_00107628	1619	coding	2.7436
TCONS_00093337	647	noncoding	-0.3693
TCONS_00071105	565	noncoding	-0.919636
TCONS_00072480	2941	noncoding	-1.159
TCONS_00052173	2134	noncoding	-1.00923
TCONS_00003176	4438	coding	16.4286
TCONS_00077831	810	coding	1.04234
TCONS_00091444	987	coding	6.60225
TCONS_00003120	5504	coding	15.8015
TCONS_00064825	897	noncoding	-1.07053
TCONS_00067339	2101	coding	0.908559
TCONS_00093918	2107	coding	3.52368
TCONS_00101544	1013	coding	2.34728
TCONS_00029629	5561	coding	1.97345
TCONS_00000248	1842	coding	0.224421
TCONS_00027591	537	noncoding	-1.31219
TCONS_00003414	4343	coding	9.1102
TCONS_00003635	3295	coding	0.745273
TCONS_00059186	624	noncoding	-1.22799
TCONS_00039825	2017	noncoding	-1.38587
TCONS_00023413	5755	coding	10.6373
TCONS_00092596	513	coding	1.2167
TCONS_00105195	1815	noncoding	-1.11276
TCONS_00090442	601	noncoding	-0.998322
TCONS_00020276	280	noncoding	-1.12255
TCONS_00033351	1268	noncoding	-1.22253
TCONS_00003216	4406	coding	16.5775
TCONS_00112561	10209	coding	0.673676
TCONS_00020508	1851	noncoding	-1.25144
TCONS_00102802	1547	coding	6.90344
TCONS_00084801	763	coding	1.08166
TCONS_00003215	4393	coding	17.1196
TCONS_00017152	1300	noncoding	-1.18823
TCONS_00039664	4716	coding	16.5509
TCONS_00067083	528	noncoding	-1.07979
TCONS_00061506	931	noncoding	-1.07048
TCONS_00035025	2135	noncoding	-1.09081
TCONS_00039523	1994	coding	3.21874
TCONS_00043775	2987	noncoding	-1.07211
TCONS_00105318	1131	noncoding	-1.13306
TCONS_00092496	2575	coding	0.783999
TCONS_00048364	1221	noncoding	-1.12317
TCONS_00114088	6551	coding	0.624836
TCONS_00081092	513	coding	0.436346
TCONS_00075853	659	noncoding	-0.8404
TCONS_00086740	3034	coding	1.7079
TCONS_00069814	343	noncoding	-1.12622
TCONS_00063554	1739	noncoding	-1.00594
TCONS_00010395	6762	noncoding	-1.25076
TCONS_00102804	1596	coding	3.93923
TCONS_00049279	609	noncoding	-1.06477
TCONS_00017294	732	coding	0.613315
TCONS_00036787	829	coding	0.566306
TCONS_00075383	4811	coding	0.450237
TCONS_00108121	2157	noncoding	-1.25569
TCONS_00055809	5166	coding	0.298919
TCONS_00083850	1501	noncoding	-0.442518
TCONS_00027698	1987	coding	0.754138
TCONS_00111732	6332	coding	14.4249
TCONS_00070090	4644	noncoding	-1.26519
TCONS_00093342	556	noncoding	-1.07913
TCONS_00002208	1432	noncoding	-1.09132
TCONS_00002547	3895	coding	8.83552
TCONS_00015546	496	noncoding	-0.844866
TCONS_00037904	12831	noncoding	-1.19297
TCONS_00087975	3820	coding	0.798644
TCONS_00054703	996	coding	1.16828
TCONS_00016743	1477	coding	2.91048
TCONS_00003205	2203	coding	10.0777
TCONS_00074430	1676	noncoding	-1.06289
TCONS_00033037	1115	noncoding	-1.28012
TCONS_00024054	1029	noncoding	-1.25993
TCONS_00022404	2425	noncoding	-1.165
TCONS_00069360	675	noncoding	-1.25956
TCONS_00008584	1410	coding	4.7029
TCONS_00037920	3696	noncoding	-1.16262
TCONS_00051649	4932	coding	5.98306
TCONS_00008263	2121	noncoding	-1.2524
TCONS_00031607	220	noncoding	-1.09024
TCONS_00039594	2396	noncoding	-1.22828
TCONS_00065382	959	noncoding	-1.19676
TCONS_00003166	5492	coding	15.5905
TCONS_00090336	828	coding	8.46495
TCONS_00026793	1516	noncoding	-0.9202
TCONS_00042976	1009	coding	1.5002
TCONS_00037924	1655	noncoding	-0.782202
TCONS_00003541	1690	coding	6.90086
TCONS_00053882	3194	coding	5.32301
TCONS_00091413	3665	coding	8.92456
TCONS_00068845	1502	noncoding	-0.475861
TCONS_00044762	238	coding	0.68885
TCONS_00021217	1682	noncoding	-1.21724
TCONS_00052321	797	noncoding	-1.15969
TCONS_00102066	718	coding	1.43198
TCONS_00067448	2314	coding	0.524666
TCONS_00044513	4148	noncoding	-1.15441
TCONS_00056879	1716	noncoding	-1.10341
TCONS_00089091	660	noncoding	-0.698869
TCONS_00064068	893	noncoding	-1.16828
TCONS_00010392	5897	noncoding	-1.20508
TCONS_00021583	3781	coding	3.54717
TCONS_00087457	592	noncoding	-0.701092
TCONS_00031361	7407	coding	9.7286
TCONS_00010860	1264	coding	0.973198
TCONS_00079477	1624	noncoding	-1.21321
TCONS_00008653	750	coding	1.81083
TCONS_00088503	557	noncoding	-1.10864
TCONS_00022385	2442	noncoding	-1.12617
TCONS_00092224	919	noncoding	-1.25983
TCONS_00023016	850	coding	0.608058
TCONS_00024338	775	coding	1.36819
TCONS_00070766	3356	noncoding	-1.22803
TCONS_00070114	4160	noncoding	-1.26285
TCONS_00071415	951	noncoding	-1.13282
TCONS_00072236	4559	noncoding	-1.16181
TCONS_00025372	2573	coding	1.94418
TCONS_00030461	2684	coding	1.46347
TCONS_00104258	1446	noncoding	-0.525214
TCONS_00039194	1610	noncoding	-0.00142435
TCONS_00110246	442	noncoding	-1.2064
TCONS_00069366	873	noncoding	-1.18492
TCONS_00094591	2944	coding	11.4449
TCONS_00071746	1247	noncoding	-0.01223
TCONS_00106951	535	coding	0.0555417
TCONS_00099551	430	coding	3.32201
TCONS_00070054	2256	noncoding	-1.12648
TCONS_00053877	2888	coding	5.50235
TCONS_00076976	2634	coding	4.67143
TCONS_00048650	2490	noncoding	-1.34124
TCONS_00054895	439	noncoding	-1.38835
TCONS_00026599	4029	coding	3.98985
TCONS_00004190	324	noncoding	-1.1374
TCONS_00020168	1065	coding	1.88277
TCONS_00058422	352	coding	0.568501
TCONS_00057627	1237	coding	0.022217
TCONS_00010705	845	noncoding	-1.04698
TCONS_00050592	2214	coding	7.63127
TCONS_00031308	1486	coding	1.4382
TCONS_00035017	2788	noncoding	-1.10481
TCONS_00037926	10050	noncoding	-1.20408
TCONS_00039649	4667	coding	16.5392
TCONS_00070792	976	coding	0.457679
TCONS_00004515	1187	coding	5.10236
TCONS_00045641	1171	noncoding	-1.06161
TCONS_00090382	724	noncoding	-0.902506
TCONS_00070120	1994	noncoding	-1.35723
TCONS_00057691	954	noncoding	-0.451465
TCONS_00056428	682	noncoding	-1.25246
TCONS_00000555	1130	noncoding	-0.300135
TCONS_00078125	499	noncoding	-1.08483
TCONS_00027046	1427	coding	0.945266
TCONS_00037503	625	noncoding	-0.92294
TCONS_00078541	551	coding	0.754129
TCONS_00098230	2336	coding	7.73488
TCONS_00039587	977	noncoding	-1.23873
TCONS_00073092	849	noncoding	-1.27349
TCONS_00067761	1443	noncoding	-1.07635
TCONS_00108136	3639	noncoding	-1.14174
TCONS_00045046	258	coding	0.443583
TCONS_00051467	1044	noncoding	-1.11543
TCONS_00108310	3071	coding	2.95032
TCONS_00049280	615	noncoding	-1.06604
TCONS_00084690	2958	noncoding	-1.33084
TCONS_00042877	509	coding	0.529461
TCONS_00069474	1426	noncoding	-1.18146
TCONS_00073030	1143	coding	1.09671
TCONS_00032967	1355	noncoding	-0.965992
TCONS_00057858	869	coding	1.81298
TCONS_00028744	227	coding	1.0642
TCONS_00078092	926	coding	2.31745
TCONS_00114086	2261	coding	1.07959
TCONS_00037912	3587	noncoding	-1.16021
TCONS_00025841	1544	noncoding	-1.22523
TCONS_00070089	4129	noncoding	-1.27605
TCONS_00038095	497	noncoding	-1.15361
TCONS_00102838	981	noncoding	-1.20497
TCONS_00056877	2440	noncoding	-1.0464
TCONS_00087467	1169	noncoding	-1.04986
TCONS_00034202	501	coding	1.2354
TCONS_00044944	1279	noncoding	-0.371019
TCONS_00029933	2040	coding	0.456261
TCONS_00069927	1458	noncoding	-1.08483
TCONS_00050595	3842	coding	5.30383
TCONS_00079475	2501	noncoding	-0.900753
TCONS_00075645	4666	coding	3.57936
TCONS_00072659	1499	noncoding	-0.722234
TCONS_00037886	10951	noncoding	-1.20641
TCONS_00006707	2129	noncoding	-0.59313
TCONS_00069473	1477	noncoding	-1.18678
TCONS_00013847	4730	noncoding	-0.272929
TCONS_00003097	2131	noncoding	-0.121438
TCONS_00090215	813	noncoding	-0.836307
TCONS_00068816	214	noncoding	-1.0933
TCONS_00102789	1328	coding	3.94238
TCONS_00104787	2607	coding	1.41843
TCONS_00018238	1662	noncoding	-0.108831
TCONS_00110383	1257	coding	1.92088
TCONS_00111586	1498	noncoding	-1.27629
TCONS_00102364	6726	coding	0.981356
TCONS_00032411	3741	coding	3.41506
TCONS_00011530	1777	noncoding	-1.14272
TCONS_00031686	1462	coding	3.93957
TCONS_00075084	7007	noncoding	-1.33354
TCONS_00074240	913	coding	0.798378
TCONS_00104603	897	noncoding	-0.868216
TCONS_00113828	930	noncoding	-0.975898
TCONS_00000807	473	noncoding	-1.19542
TCONS_00037046	942	noncoding	-1.32282
TCONS_00108028	1062	noncoding	-1.21494
TCONS_00069305	2960	noncoding	-0.379505
TCONS_00069698	5178	coding	1.53998
TCONS_00089738	2771	coding	1.74947
TCONS_00031117	285	noncoding	-1.08918
TCONS_00111949	1866	noncoding	-1.15668
TCONS_00092530	1949	coding	0.0913725
TCONS_00063994	676	noncoding	-1.1662
TCONS_00072241	1930	coding	0.217229
TCONS_00012626	472	noncoding	-0.905055
TCONS_00065569	1622	coding	5.00211
TCONS_00056040	10169	coding	19.3923
TCONS_00091267	3031	coding	7.00428
TCONS_00062836	1597	noncoding	-1.07819
TCONS_00105198	1653	noncoding	-1.15425
TCONS_00084494	1145	coding	1.12382
TCONS_00003191	8038	coding	19.4062
TCONS_00081606	571	noncoding	-0.745355
TCONS_00037903	10878	noncoding	-1.2062
TCONS_00014495	803	noncoding	-1.07812
TCONS_00067117	529	noncoding	-0.64029
TCONS_00113147	1276	noncoding	-1.21404
TCONS_00004484	1781	coding	6.47872
TCONS_00106629	1604	noncoding	-1.37854
TCONS_00006649	1223	coding	4.43749
TCONS_00027681	7816	noncoding	-1.16733
TCONS_00008949	529	noncoding	-1.37328
TCONS_00036726	2047	coding	4.8857
TCONS_00109145	550	noncoding	-1.08636
TCONS_00012522	1411	noncoding	-1.10477
TCONS_00111220	1522	noncoding	-0.889404
TCONS_00081150	1152	noncoding	-1.23035
TCONS_00023492	623	coding	2.11259
TCONS_00080220	547	noncoding	-1.04823
TCONS_00048786	708	noncoding	-1.04012
TCONS_00013327	4437	noncoding	-1.16649
TCONS_00003140	2103	coding	7.7941
TCONS_00022382	2432	noncoding	-1.12592
TCONS_00056461	1758	coding	0.579973
TCONS_00006703	2381	noncoding	-0.589979
TCONS_00068414	1672	noncoding	-1.31122
TCONS_00106194	3971	noncoding	-0.85307
TCONS_00038396	2894	noncoding	-1.16825
TCONS_00004429	5049	coding	19.6607
TCONS_00099554	1235	coding	2.29054
TCONS_00031422	2624	coding	6.23508
TCONS_00088242	1843	noncoding	-0.528125
TCONS_00072237	2867	noncoding	-1.03148
TCONS_00017806	2123	coding	4.10075
TCONS_00065274	745	coding	0.321434
TCONS_00039069	2646	coding	10.4051
TCONS_00032362	292	noncoding	-1.30446
TCONS_00020682	1376	noncoding	-0.166488
TCONS_00056843	543	coding	0.976386
TCONS_00065555	1113	coding	2.19998
TCONS_00024372	1145	coding	0.411689
TCONS_00039641	4642	coding	13.6649
TCONS_00036452	515	noncoding	-0.000589452
TCONS_00048779	2033	noncoding	-1.30953
TCONS_00084689	3551	coding	0.159737
TCONS_00030421	742	coding	3.56862
TCONS_00050295	330	noncoding	-1.45549
TCONS_00046380	483	noncoding	-1.19445
TCONS_00028998	283	coding	1.66852
TCONS_00108478	4932	coding	12.4083
TCONS_00022956	3469	noncoding	-1.00388
TCONS_00085755	2695	noncoding	-1.31284
TCONS_00050336	308	coding	0.9209
TCONS_00031296	614	coding	0.952034
TCONS_00096640	396	noncoding	-1.15494
TCONS_00034200	305	coding	0.0427508
TCONS_00015173	2185	noncoding	-0.949951
TCONS_00020196	489	noncoding	-1.03873
TCONS_00053498	1119	coding	4.38194
TCONS_00015988	857	noncoding	-0.799208
TCONS_00005705	2843	coding	9.62123
TCONS_00086484	1351	noncoding	-1.19183
TCONS_00031382	3367	coding	10.0829
TCONS_00043224	2102	coding	0.195854
TCONS_00075718	310	noncoding	-1.06631
TCONS_00082671	358	noncoding	-1.16498
TCONS_00018806	2184	coding	3.89444
TCONS_00111789	1521	noncoding	-1.23889
TCONS_00027472	720	noncoding	-0.197792
TCONS_00113308	716	noncoding	-1.10189
TCONS_00065963	449	noncoding	-0.393944
TCONS_00106230	839	noncoding	-1.15469
TCONS_00103264	871	coding	0.118884
TCONS_00031364	3503	coding	6.17679
TCONS_00004426	4924	coding	16.4524
TCONS_00030127	5667	coding	10.3913
TCONS_00099103	360	coding	0.0185077
TCONS_00032807	2502	noncoding	-1.16659
TCONS_00059410	2191	coding	0.989891
TCONS_00023412	5760	coding	10.9817
TCONS_00046134	605	noncoding	-0.0827713
TCONS_00108341	3669	noncoding	-0.385424
TCONS_00092896	346	noncoding	-1.25966
TCONS_00102839	673	noncoding	-1.09044
TCONS_00050948	2046	coding	11.4292
TCONS_00102367	970	noncoding	-1.30421
TCONS_00037531	460	noncoding	-1.0947
TCONS_00040463	1430	noncoding	-0.579904
TCONS_00070052	2287	noncoding	-1.22042
TCONS_00083986	3105	coding	4.3959
TCONS_00000803	505	noncoding	-1.29558
TCONS_00036623	3261	coding	6.45817
TCONS_00005101	1588	noncoding	-1.29331
TCONS_00061508	1949	noncoding	-1.29258
TCONS_00037505	428	noncoding	-0.825706
TCONS_00069697	1216	coding	0.355627
TCONS_00112242	1060	noncoding	-1.32489
TCONS_00022386	2453	noncoding	-1.12637
TCONS_00022383	2363	noncoding	-1.16119
TCONS_00092238	646	noncoding	-1.1149
TCONS_00021915	2829	coding	0.644258
TCONS_00104049	1782	noncoding	-0.0993027
TCONS_00049107	514	noncoding	-0.374167
TCONS_00081607	2155	coding	12.4821
TCONS_00056434	369	coding	1.04913
TCONS_00088039	3943	noncoding	-1.08079
TCONS_00055866	3745	coding	15.1007
TCONS_00076965	2200	coding	9.9905
TCONS_00090339	1452	coding	12.6933
TCONS_00023472	3626	coding	6.87135
TCONS_00098431	2567	noncoding	-0.71196
TCONS_00025481	506	noncoding	-0.921712
TCONS_00095593	716	noncoding	-0.92552
TCONS_00076837	1263	noncoding	-1.18449
TCONS_00016619	549	noncoding	-1.1346
TCONS_00108340	4575	noncoding	-0.134078
TCONS_00027279	964	noncoding	-1.17151
TCONS_00084153	459	noncoding	-1.10753
TCONS_00016996	805	coding	2.2541
TCONS_00019393	1275	noncoding	-0.807946
TCONS_00110984	970	coding	2.36668
TCONS_00075229	1661	coding	0.176871
TCONS_00019327	1279	coding	0.780372
TCONS_00093711	1376	coding	5.36573
TCONS_00021924	1801	noncoding	-1.00677
TCONS_00085764	2217	noncoding	-1.05919
TCONS_00053878	2885	coding	5.44342
TCONS_00013158	761	noncoding	-1.25132
TCONS_00053865	2575	coding	5.90188
TCONS_00032401	3649	coding	3.42358
TCONS_00093948	2995	coding	1.74727
TCONS_00050593	3332	coding	5.61513
TCONS_00069588	1461	coding	4.85694
TCONS_00108274	9398	coding	10.2472
TCONS_00104555	2423	noncoding	-1.10958
TCONS_00091416	3735	coding	9.1798
TCONS_00071989	785	noncoding	-1.23012
TCONS_00065962	619	coding	1.04462
TCONS_00098231	703	noncoding	-1.24882
TCONS_00057118	644	noncoding	-1.34002
TCONS_00031116	234	noncoding	-1.2318
TCONS_00024430	1999	noncoding	-1.33368
TCONS_00085800	2581	noncoding	-1.04367
TCONS_00004430	4901	coding	18.8083
TCONS_00011196	2920	coding	0.469552
TCONS_00063587	321	coding	0.320575
TCONS_00079117	514	noncoding	-1.17979
TCONS_00074227	869	noncoding	-0.820349
TCONS_00069926	2321	noncoding	-0.548941
TCONS_00107249	1338	coding	0.259907
TCONS_00062347	2602	noncoding	-1.27179
TCONS_00110183	1698	coding	7.31029
TCONS_00095498	783	noncoding	-1.00117
TCONS_00072880	216	noncoding	-1.19702
TCONS_00091095	732	coding	4.40815
TCONS_00034882	1444	noncoding	-0.912065
TCONS_00106287	2462	coding	0.60885
TCONS_00052322	775	noncoding	-1.16185
TCONS_00073096	1576	coding	1.42339
TCONS_00075649	4793	coding	3.95049
TCONS_00106745	283	coding	2.21275
TCONS_00000182	4556	noncoding	-0.920285
TCONS_00008546	1598	coding	0.0571148
TCONS_00009984	669	noncoding	-0.639784
TCONS_00064037	1648	noncoding	-0.118747
TCONS_00045321	1039	noncoding	-0.967234
TCONS_00113314	2017	noncoding	-1.31814
TCONS_00076618	3375	coding	0.934751
TCONS_00085857	664	noncoding	-1.23248
TCONS_00017954	2227	coding	0.800623
TCONS_00070079	2710	noncoding	-1.28488
TCONS_00091062	729	coding	0.111446
TCONS_00068169	1206	coding	1.03035
TCONS_00085868	2731	coding	3.53736
TCONS_00111699	2725	noncoding	-1.35708
TCONS_00018102	5819	noncoding	-0.388484
TCONS_00023590	3966	noncoding	-1.21161
TCONS_00022389	2446	noncoding	-1.16277
TCONS_00000569	779	noncoding	-1.11351
TCONS_00002731	1992	noncoding	-0.324563
TCONS_00098878	2012	noncoding	-1.07539
TCONS_00068415	1009	noncoding	-1.33065
TCONS_00041957	821	noncoding	-0.180443
TCONS_00003467	631	coding	4.63554
TCONS_00026680	1713	coding	3.00454
TCONS_00038441	1075	coding	4.41437
TCONS_00022585	322	noncoding	-0.95778
TCONS_00034232	898	noncoding	-0.926456
TCONS_00031644	2508	coding	1.99258
TCONS_00099621	1067	coding	0.663454
TCONS_00011347	822	noncoding	-1.10427
TCONS_00088143	504	noncoding	-1.00659
TCONS_00050953	2041	coding	12.2724
TCONS_00010146	647	noncoding	-0.908029
TCONS_00050296	1125	coding	1.4216
TCONS_00053764	1619	coding	0.982149
TCONS_00036747	2071	coding	2.32986
TCONS_00031384	3401	coding	10.771
TCONS_00060697	700	noncoding	-1.2745
TCONS_00088718	2438	coding	0.301601
TCONS_00014342	1105	coding	0.343881
TCONS_00087460	2455	noncoding	-0.469403
TCONS_00019739	557	noncoding	-1.14595
TCONS_00005706	2767	coding	11.3715
TCONS_00090343	1313	coding	7.99667
TCONS_00006701	2115	noncoding	-0.592915
TCONS_00003218	4415	coding	16.5862
TCONS_00036867	1972	noncoding	-0.132699
TCONS_00037890	9007	noncoding	-1.20991
TCONS_00078056	446	coding	1.00046
TCONS_00031427	2096	coding	6.89698
TCONS_00085767	6190	noncoding	-1.14326
TCONS_00100885	1057	noncoding	-0.993508
TCONS_00023588	3836	noncoding	-1.20827
TCONS_00023347	2701	coding	4.30991
TCONS_00105221	2816	noncoding	-0.853259
TCONS_00048836	2820	noncoding	-1.28531
TCONS_00046979	5573	noncoding	-0.109814
TCONS_00021212	1721	noncoding	-0.69602
TCONS_00070106	4642	noncoding	-1.26519
TCONS_00051579	2491	noncoding	-1.09985
TCONS_00023946	511	coding	1.41198
TCONS_00053876	2894	coding	5.41291
TCONS_00008552	1523	coding	1.16039
TCONS_00031795	782	coding	2.11845
TCONS_00022398	2440	noncoding	-1.12611
TCONS_00069925	2326	noncoding	-0.549209
TCONS_00071721	664	noncoding	-1.04908
TCONS_00105796	1565	noncoding	-1.07952
TCONS_00114072	2665	coding	0.672709
TCONS_00034969	5018	coding	1.81244
TCONS_00085757	3758	noncoding	-1.16931
TCONS_00003184	7538	coding	18.9893
TCONS_00085888	5663	coding	0.502317
TCONS_00051627	1819	coding	2.42264
TCONS_00050937	2012	coding	11.2411
TCONS_00104050	959	noncoding	-1.16708
TCONS_00065964	967	coding	1.283
TCONS_00016540	308	noncoding	-1.05677
TCONS_00099795	936	noncoding	-1.04684
TCONS_00078071	1598	noncoding	-1.17726
TCONS_00102886	2683	noncoding	-1.07699
TCONS_00037896	7101	noncoding	-0.957489
TCONS_00050598	2724	coding	7.09355
TCONS_00084826	5473	coding	2.06475
TCONS_00025540	1187	coding	0.4546
TCONS_00108122	3252	noncoding	-1.35346
TCONS_00070055	3049	noncoding	-1.04976
TCONS_00108308	501	noncoding	-1.09662
TCONS_00037915	9725	noncoding	-1.17165
TCONS_00106271	2658	noncoding	-0.544908
TCONS_00034971	1386	coding	2.73686
TCONS_00043310	299	noncoding	-1.10032
TCONS_00062838	2289	noncoding	-1.0437
TCONS_00050929	2036	coding	12.0083
TCONS_00039638	4630	coding	15.2696
TCONS_00107818	489	noncoding	-1.29374
TCONS_00107496	1073	noncoding	-1.34166
TCONS_00053871	3214	coding	5.1555
TCONS_00114083	3313	coding	0.879338
TCONS_00003189	6887	coding	19.2702
TCONS_00109917	828	noncoding	-1.10991
TCONS_00034865	904	noncoding	-0.45815
TCONS_00045811	9797	coding	0.452056
TCONS_00081112	779	noncoding	-1.21679
TCONS_00086606	1579	coding	2.14067
TCONS_00035940	662	noncoding	-0.542236
TCONS_00019885	1616	coding	2.24073
TCONS_00082628	1337	coding	3.45217
TCONS_00058782	3223	noncoding	-1.3156
TCONS_00089371	733	coding	0.0517565
TCONS_00108271	6341	coding	2.49064
TCONS_00070097	2741	noncoding	-1.24286
TCONS_00059127	4841	noncoding	-1.21154
TCONS_00019811	1636	noncoding	-0.0603464
TCONS_00057603	572	noncoding	-1.37778
TCONS_00063764	1164	noncoding	-0.256497
TCONS_00092495	3007	coding	0.762554
TCONS_00078964	485	noncoding	-0.865362
TCONS_00050294	261	noncoding	-0.735901
TCONS_00003361	466	coding	0.783349
TCONS_00007159	1298	noncoding	-1.27614
TCONS_00034201	495	coding	0.925405
TCONS_00011529	692	noncoding	-0.89492
TCONS_00048840	2836	noncoding	-1.28552
TCONS_00017292	553	coding	0.0376566
TCONS_00091684	1212	noncoding	-1.23783
TCONS_00072754	1051	noncoding	-1.1305
TCONS_00085795	2589	noncoding	-1.04381
TCONS_00095137	2039	coding	6.43104
TCONS_00075644	4443	coding	2.01195
TCONS_00019301	895	coding	0.0491868
TCONS_00087406	672	coding	0.832928
TCONS_00016601	1100	coding	4.68831
TCONS_00064653	1974	coding	4.64604
TCONS_00037504	808	noncoding	-1.03086
TCONS_00084035	305	noncoding	-1.08972
TCONS_00006651	1994	noncoding	-0.116989
TCONS_00108659	1347	noncoding	-0.956536
TCONS_00039669	4077	coding	0.410944
TCONS_00063778	1697	noncoding	-1.26338
TCONS_00064272	1480	coding	5.96382
TCONS_00047697	1503	coding	1.88413
TCONS_00032399	3669	coding	3.42172
TCONS_00003203	10005	coding	18.6646
TCONS_00028791	1114	noncoding	-1.35554
TCONS_00040300	644	coding	1.3658
TCONS_00006709	1430	coding	0.560002
TCONS_00010843	1027	noncoding	-1.27215
TCONS_00004435	6534	coding	16.4175
TCONS_00020681	1552	coding	2.06522
TCONS_00091414	3603	coding	7.80589
TCONS_00037900	4896	noncoding	-0.931383
TCONS_00106746	351	coding	3.13972
TCONS_00023986	1303	noncoding	-1.21109
TCONS_00011617	1410	noncoding	-0.620896
TCONS_00060708	951	noncoding	-0.300225
TCONS_00079472	1011	noncoding	-1.31796
TCONS_00069959	984	noncoding	-0.310182
TCONS_00032387	3557	coding	3.43262
TCONS_00053885	3185	coding	5.42077
TCONS_00028444	573	noncoding	-1.41392
TCONS_00003198	6508	coding	15.5197
TCONS_00029708	581	coding	1.48663
TCONS_00089803	1341	noncoding	-0.861805
TCONS_00050664	883	noncoding	-1.32149
TCONS_00003181	7699	coding	19.2073
TCONS_00040851	732	coding	1.04998
TCONS_00070066	3167	noncoding	-1.25585
TCONS_00088870	1211	noncoding	-0.17913
TCONS_00081765	511	coding	3.24271
TCONS_00005805	740	noncoding	-1.05226
TCONS_00070099	3645	noncoding	-1.26722
TCONS_00013846	4102	noncoding	-0.256523
TCONS_00096006	625	coding	1.91783
TCONS_00078336	701	noncoding	-0.978649
TCONS_00109653	1344	noncoding	-0.992131
TCONS_00034231	1680	noncoding	-1.25366
TCONS_00098889	1307	noncoding	-1.07431
TCONS_00092225	850	noncoding	-1.25473
TCONS_00085478	563	noncoding	-0.0459122
TCONS_00000938	5774	noncoding	-1.2297
TCONS_00088801	895	noncoding	-1.03345
TCONS_00109921	1080	noncoding	-1.17601
TCONS_00097538	1257	coding	0.0842863
TCONS_00016100	735	noncoding	-1.28503
TCONS_00065046	1517	coding	0.901059
TCONS_00017353	1355	coding	0.805349
TCONS_00080585	1606	noncoding	-0.712858
TCONS_00112351	1324	noncoding	-0.83681
TCONS_00078387	2355	coding	1.23411
TCONS_00091341	416	noncoding	-1.27532
TCONS_00032634	1063	noncoding	-0.890438
TCONS_00076962	2320	coding	10.4878
TCONS_00110507	1699	coding	3.18118
TCONS_00099336	1545	coding	0.168943
TCONS_00045246	4443	coding	0.14731
TCONS_00037439	607	noncoding	-1.05613
TCONS_00001601	559	noncoding	-0.404846
TCONS_00035939	706	noncoding	-0.288802
TCONS_00010969	4932	noncoding	-1.10488
TCONS_00110714	898	noncoding	-1.10204
TCONS_00112847	1233	noncoding	-0.834585
TCONS_00070006	1405	coding	0.834662
TCONS_00076219	531	coding	0.725135
TCONS_00008823	1826	coding	2.72711
TCONS_00027133	1658	coding	0.648042
TCONS_00013534	270	coding	2.14974
TCONS_00004442	6396	coding	15.8243
TCONS_00096255	2179	coding	0.965933
TCONS_00089862	696	coding	1.3331
TCONS_00080329	1003	coding	3.63654
TCONS_00092200	788	noncoding	-0.779976
TCONS_00039646	4619	coding	15.4346
TCONS_00102365	1094	noncoding	-0.42143
TCONS_00058781	3052	noncoding	-1.31423
TCONS_00027095	2080	coding	0.317319
TCONS_00063967	843	noncoding	-1.09507
TCONS_00022395	2461	noncoding	-1.12656
TCONS_00087974	3272	coding	0.832012
TCONS_00009461	947	noncoding	-1.15982
TCONS_00027517	614	noncoding	-1.0578
TCONS_00107987	1762	noncoding	-0.0218022
TCONS_00089739	4221	coding	1.6856
TCONS_00062823	2339	noncoding	-0.810546
TCONS_00004421	6360	coding	15.8026
TCONS_00027938	1226	noncoding	-1.34943
TCONS_00004441	5046	coding	19.6264
TCONS_00110860	3840	coding	6.09819
TCONS_00017054	312	noncoding	-0.973493
TCONS_00007160	385	noncoding	-1.17526
TCONS_00032405	3382	coding	3.43821
TCONS_00003206	2174	coding	9.11965
TCONS_00060664	1086	noncoding	-1.04538
TCONS_00031358	1562	coding	9.29142
TCONS_00036649	1452	coding	1.88154
TCONS_00093634	3917	coding	6.58308
TCONS_00070553	734	noncoding	-0.0410711
TCONS_00082068	673	noncoding	-0.908326
TCONS_00092305	3675	noncoding	-0.922456
TCONS_00087976	3276	coding	0.831906
TCONS_00091411	3664	coding	8.02645
TCONS_00077952	1435	coding	4.63858
TCONS_00029082	596	noncoding	-0.000536117
TCONS_00102371	726	coding	0.353751
TCONS_00105452	1029	noncoding	-0.0348323
TCONS_00084931	1310	coding	0.335913
TCONS_00006708	1740	noncoding	-0.584963
TCONS_00102669	1241	coding	0.270181
TCONS_00065363	493	noncoding	-1.24312
TCONS_00056322	1058	noncoding	-1.159
TCONS_00070119	4456	noncoding	-1.26434
TCONS_00085624	678	noncoding	-0.857611
TCONS_00039636	4712	coding	16.3236
TCONS_00111770	2388	noncoding	-1.12522
TCONS_00007757	1331	coding	3.67619
TCONS_00031399	5410	coding	9.85914
TCONS_00037766	3497	coding	15.702
TCONS_00003190	8763	coding	19.2626
TCONS_00108339	3895	noncoding	-0.388613
TCONS_00096035	1162	coding	1.03601
TCONS_00069965	1378	noncoding	-1.17894
TCONS_00007219	735	noncoding	-1.17066
TCONS_00012786	1702	noncoding	-0.882249
TCONS_00097976	3166	coding	0.0126048
TCONS_00062431	766	noncoding	-1.34967
TCONS_00050587	2514	coding	4.59499
TCONS_00031794	1946	coding	4.58084
TCONS_00006706	1377	noncoding	-0.187979
TCONS_00055738	555	noncoding	-1.11674
TCONS_00047892	3631	coding	1.12441
TCONS_00008402	704	coding	0.735266
TCONS_00093699	527	coding	0.997807
TCONS_00110384	1304	coding	1.43176
TCONS_00054808	1648	coding	2.54437
TCONS_00008203	5374	coding	0.343026
TCONS_00061434	989	coding	5.50281
TCONS_00031645	2707	coding	0.469104
TCONS_00036727	2042	coding	5.30031
TCONS_00035716	1699	coding	0.0238692
TCONS_00030128	3255	coding	0.0861905
TCONS_00079159	2391	noncoding	-1.12191
TCONS_00008939	880	noncoding	-1.19329
TCONS_00027315	2209	coding	0.458075
TCONS_00026123	2200	noncoding	-1.19407
TCONS_00004436	5062	coding	19.3312
TCONS_00034576	581	noncoding	-0.103622
TCONS_00063839	822	noncoding	-0.704515
TCONS_00062818	2442	noncoding	-0.977992
TCONS_00091393	5226	coding	12.8648
TCONS_00037925	3969	noncoding	-0.912217
TCONS_00092231	985	noncoding	-1.2641
TCONS_00056112	1322	noncoding	-1.05704
TCONS_00035261	407	coding	2.49526
TCONS_00013212	3361	noncoding	-1.09317
TCONS_00038847	1103	noncoding	-1.31154
TCONS_00039476	809	coding	2.32756
TCONS_00099474	1662	noncoding	-1.32428
TCONS_00071413	929	noncoding	-1.03633
TCONS_00108081	1542	noncoding	-1.27077
TCONS_00064685	1183	coding	3.02707
TCONS_00032089	1505	coding	3.02191
TCONS_00097597	851	noncoding	-0.739587
TCONS_00108135	2878	noncoding	-1.13363
TCONS_00028802	1065	noncoding	-0.975172
TCONS_00054313	1979	noncoding	-0.725557
TCONS_00092987	2711	coding	8.63267
TCONS_00074297	309	noncoding	-1.16007
TCONS_00080774	1725	coding	0.09331
TCONS_00043974	732	coding	0.100369
TCONS_00039106	2971	noncoding	-0.185409
TCONS_00111869	1160	noncoding	-1.29174
TCONS_00087461	2452	noncoding	-0.488127
TCONS_00056782	903	noncoding	-1.17124
TCONS_00066841	1198	coding	0.604145
TCONS_00110667	963	coding	2.80242
TCONS_00009956	4103	noncoding	-1.11318
TCONS_00016427	790	noncoding	-1.20446
TCONS_00045649	5780	coding	1.09098
TCONS_00034191	1863	coding	1.51858
TCONS_00038457	8462	coding	10.8822
TCONS_00107819	608	noncoding	-1.47021
TCONS_00025706	2637	coding	3.70213
TCONS_00070067	2807	noncoding	-1.37146
TCONS_00023980	1042	coding	0.35147
TCONS_00062815	1191	noncoding	-1.10925
TCONS_00017059	1293	noncoding	-0.918635
TCONS_00102840	641	noncoding	-1.15258
TCONS_00001584	2200	noncoding	-1.14507
TCONS_00114079	1133	coding	0.954664
TCONS_00067778	2972	coding	13.0225
TCONS_00027453	208	noncoding	-1.02713
TCONS_00072242	3270	coding	1.90368
TCONS_00053153	763	noncoding	-0.332723
TCONS_00003096	2063	noncoding	-0.119408
TCONS_00031721	1694	coding	8.01627
TCONS_00077272	463	noncoding	-1.28441
TCONS_00002692	1734	coding	3.57698
TCONS_00007790	1638	coding	0.55182
TCONS_00111786	2235	noncoding	-0.239977
TCONS_00086320	225	noncoding	-1.0009
TCONS_00003572	1773	coding	0.616336
TCONS_00006697	2106	noncoding	-0.592699
TCONS_00096206	1165	noncoding	-0.234874
TCONS_00111733	6332	coding	14.4249
TCONS_00070004	803	coding	0.299402
TCONS_00039639	4608	coding	15.8205
TCONS_00037443	670	noncoding	-1.03897
TCONS_00089401	3246	coding	2.20926
TCONS_00054841	1355	coding	2.79115
TCONS_00040759	421	noncoding	-0.232299
TCONS_00107144	514	coding	1.33019
TCONS_00057561	262	noncoding	-1.06215
TCONS_00016413	284	noncoding	-1.09334
TCONS_00003426	849	noncoding	-1.1643
TCONS_00034198	490	coding	0.950389
TCONS_00030131	3747	coding	0.577284
TCONS_00026747	2195	noncoding	-1.33943
TCONS_00028757	530	noncoding	-1.35892
TCONS_00092919	748	coding	3.03391
TCONS_00005463	1151	coding	3.24408
TCONS_00038230	1026	coding	2.40826
TCONS_00094929	1277	coding	5.24311
TCONS_00027682	7556	noncoding	-1.16597
TCONS_00070050	1046	noncoding	-1.33001
TCONS_00084935	1701	coding	0.305728
TCONS_00020334	639	noncoding	-1.25397
TCONS_00020967	1248	coding	5.94232
TCONS_00045802	2209	noncoding	-1.27395
TCONS_00049561	1388	noncoding	-1.176
TCONS_00008929	640	noncoding	-1.08755
TCONS_00095744	4918	coding	1.86372
TCONS_00023547	359	noncoding	-0.999286
TCONS_00085486	4240	coding	0.560584
TCONS_00070115	3258	noncoding	-1.25669
TCONS_00093473	1369	coding	0.342328
TCONS_00036755	2116	coding	1.32928
TCONS_00013563	1169	coding	0.583388
TCONS_00098578	2315	coding	1.26725
TCONS_00087973	4177	coding	0.791525
TCONS_00039525	1976	coding	3.37624
TCONS_00111692	835	noncoding	-1.42046
TCONS_00068823	468	noncoding	-0.807427
TCONS_00062808	4510	noncoding	-1.2114
TCONS_00095517	12258	coding	1.06941
TCONS_00053888	2549	coding	6.24289
TCONS_00049356	1346	noncoding	-0.992363
TCONS_00096720	729	noncoding	-1.16817
TCONS_00039665	4593	coding	16.0672
TCONS_00018299	1611	coding	0.786024
TCONS_00092230	864	noncoding	-1.25584
TCONS_00091055	394	noncoding	-1.30723
TCONS_00039650	4589	coding	15.6943
TCONS_00091409	3599	coding	8.88638
TCONS_00037922	1790	noncoding	-0.79781
TCONS_00017268	1241	coding	2.51678
TCONS_00077899	1095	coding	3.927
TCONS_00033354	1236	noncoding	-1.08481
TCONS_00003197	6495	coding	15.9994
TCONS_00052569	1895	coding	4.61251
TCONS_00092304	614	noncoding	-1.31038
TCONS_00030129	5132	coding	4.242
TCONS_00026896	679	noncoding	-1.25291
TCONS_00069930	2901	coding	1.21518
TCONS_00109919	1155	noncoding	-1.18591
TCONS_00058871	1418	coding	0.447525
TCONS_00010286	1763	noncoding	-1.27955
TCONS_00009934	1846	noncoding	-1.0573
TCONS_00000347	2215	coding	6.55883
TCONS_00092533	1788	coding	3.95149
TCONS_00079476	2443	noncoding	-0.899101
TCONS_00021947	1405	noncoding	-1.12085
TCONS_00008204	3979	coding	0.361569
TCONS_00032394	3392	coding	3.43718
TCONS_00079766	1659	noncoding	-0.0622326
TCONS_00038806	2267	noncoding	-0.18062
TCONS_00068579	2332	noncoding	-1.04965
TCONS_00089174	967	noncoding	-1.16879
TCONS_00029936	609	noncoding	-1.1371
TCONS_00085887	2020	noncoding	-1.3105
TCONS_00105134	635	coding	3.50891
TCONS_00101604	858	noncoding	-1.13494
TCONS_00070464	254	coding	1.69754
TCONS_00093957	484	noncoding	-1.10467
TCONS_00007917	4325	coding	1.58334
TCONS_00079471	783	noncoding	-1.29104
TCONS_00045040	4747	noncoding	-0.384711
TCONS_00090792	3453	noncoding	-0.996301
TCONS_00097476	2361	coding	0.976958
TCONS_00092199	631	noncoding	-1.32512
TCONS_00112238	2278	noncoding	-0.998909
TCONS_00019307	1382	coding	3.70096
TCONS_00037542	1425	coding	2.22056
TCONS_00069795	1446	noncoding	-1.02403
TCONS_00088871	1873	noncoding	-0.245446
TCONS_00039826	1303	noncoding	-1.35075
TCONS_00080357	2219	noncoding	-0.990232
TCONS_00091338	1617	coding	4.85402
TCONS_00052434	1451	coding	3.49702
TCONS_00019452	2051	noncoding	-1.29423
TCONS_00011959	1830	coding	0.508729
TCONS_00104441	320	noncoding	-0.840082
TCONS_00031646	1761	coding	0.464352
TCONS_00043278	533	noncoding	-0.883298
TCONS_00022578	1589	noncoding	-1.3023
TCONS_00112681	1771	noncoding	-1.11276
TCONS_00040695	1347	noncoding	-1.14788
TCONS_00035935	1217	noncoding	-1.36327
TCONS_00043893	1094	coding	1.32293
TCONS_00060094	1651	noncoding	-0.811737
TCONS_00045231	2059	coding	0.0518363
TCONS_00022401	2355	noncoding	-1.16106
TCONS_00017364	898	coding	1.54948
TCONS_00013580	512	noncoding	-1.13103
TCONS_00071106	3816	noncoding	-1.13959
TCONS_00003156	5279	coding	16.5823
TCONS_00063841	621	noncoding	-1.25138
TCONS_00007967	4252	coding	3.03284
TCONS_00092938	231	noncoding	-0.946847
TCONS_00022583	203	noncoding	-1.2721
TCONS_00073622	287	coding	1.45078
TCONS_00084022	734	coding	2.43907
TCONS_00022006	378	coding	2.09362
TCONS_00057849	1810	coding	1.48513
TCONS_00105197	2404	noncoding	-1.15546
TCONS_00070108	5360	noncoding	-1.26786
TCONS_00000482	1249	noncoding	-1.07757
TCONS_00012646	337	coding	0.256632
TCONS_00096253	234	noncoding	-1.11268
TCONS_00076966	2387	coding	10.2541
TCONS_00002114	1301	coding	2.20157
TCONS_00016852	981	noncoding	-0.117131
TCONS_00021763	371	noncoding	-1.36678
TCONS_00094965	1721	coding	7.08489
TCONS_00065371	496	noncoding	-0.769469
TCONS_00059409	540	coding	3.36541
TCONS_00003884	413	noncoding	-0.932033
TCONS_00105104	1371	noncoding	-1.1337
TCONS_00093151	894	noncoding	-0.883915
TCONS_00024265	6159	noncoding	-1.29219
TCONS_00004431	6525	coding	15.9637
TCONS_00035938	217	noncoding	-1.21336
TCONS_00070077	2898	noncoding	-1.37312
TCONS_00023987	1306	noncoding	-1.21145
TCONS_00040364	1209	coding	1.9871
TCONS_00028997	526	coding	5.76287
TCONS_00002002	1362	coding	4.78078
TCONS_00049358	433	noncoding	-1.50494
TCONS_00023983	1071	noncoding	-1.17971
TCONS_00067545	2238	coding	0.671796
TCONS_00050934	2020	coding	11.678
TCONS_00022579	411	noncoding	-1.25455
TCONS_00086876	1479	noncoding	-1.24888
TCONS_00060096	2990	noncoding	-0.511045
TCONS_00043551	270	noncoding	-0.0708278
TCONS_00001580	1642	noncoding	-0.951063
TCONS_00056318	360	noncoding	-1.17436
TCONS_00024131	1691	noncoding	-0.851
TCONS_00040729	616	noncoding	-0.736978
TCONS_00027937	2388	coding	1.6812
TCONS_00108723	2854	noncoding	-1.0112
TCONS_00043560	1040	noncoding	-1.23645
TCONS_00067902	1946	noncoding	-1.1885
TCONS_00105984	3664	coding	1.72825
TCONS_00037045	997	noncoding	-1.36334
TCONS_00070005	1393	coding	0.829337
TCONS_00112352	697	noncoding	-0.772576
TCONS_00079465	731	noncoding	-1.40043
TCONS_00019033	1820	coding	2.8086
TCONS_00004191	332	noncoding	-1.30041
TCONS_00015518	1632	coding	0.466616
TCONS_00052308	532	noncoding	-0.90223
TCONS_00020311	7724	coding	1.49661
TCONS_00059895	979	coding	0.49602
TCONS_00010330	711	noncoding	-1.36598
TCONS_00005536	1527	noncoding	-1.35142
TCONS_00003172	4216	coding	15.4841
TCONS_00103457	707	noncoding	-1.09223
TCONS_00003196	5683	coding	16.407
TCONS_00092253	653	noncoding	-0.854527
TCONS_00075620	852	coding	0.913544
TCONS_00094348	695	noncoding	-1.03469
TCONS_00101156	773	coding	0.146636
TCONS_00086865	3177	coding	1.10321
TCONS_00084491	1453	coding	0.450264
TCONS_00020247	2492	noncoding	-1.03011
TCONS_00050368	348	noncoding	-1.25722
TCONS_00003121	4970	coding	16.5552
TCONS_00102800	1799	coding	7.34864
TCONS_00060893	2019	noncoding	-0.0161488
TCONS_00031260	280	noncoding	-0.844522
TCONS_00004438	5066	coding	19.9831
TCONS_00037884	11704	noncoding	-1.208
TCONS_00072235	762	coding	1.10465
TCONS_00092620	1621	coding	0.270741
TCONS_00069791	877	coding	0.770746
TCONS_00087846	762	noncoding	-0.649311
TCONS_00020275	806	noncoding	-1.33057
TCONS_00038456	8316	coding	10.8843
TCONS_00091412	3736	coding	9.30049
TCONS_00108337	3948	noncoding	-0.389252
TCONS_00089104	3341	noncoding	-1.21681
TCONS_00091057	515	noncoding	-1.18608
TCONS_00003165	4395	coding	16.6782
TCONS_00053869	4397	coding	5.08365
TCONS_00039652	4649	coding	15.4518
TCONS_00055867	3775	coding	14.8851
TCONS_00031396	7017	coding	1.31628
TCONS_00067901	2963	coding	0.712337
TCONS_00036097	345	noncoding	-0.997872
TCONS_00011909	1176	noncoding	-1.05352
TCONS_00037953	5580	coding	0.300409
TCONS_00022708	596	noncoding	-0.00670988
TCONS_00040526	365	noncoding	-0.813271
TCONS_00062841	2434	noncoding	-1.05417
TCONS_00016543	320	noncoding	-0.319534
TCONS_00003827	1747	coding	0.638158
TCONS_00037919	9751	noncoding	-1.17172
TCONS_00019789	1422	coding	1.53117
TCONS_00065038	500	coding	0.651534
TCONS_00068824	884	noncoding	-0.29929
TCONS_00108399	629	coding	1.59921
TCONS_00056324	1948	noncoding	-0.299208
TCONS_00075366	1064	noncoding	-1.02087
TCONS_00044790	1354	noncoding	-0.757792
TCONS_00032994	2310	noncoding	-1.13902
TCONS_00002885	1554	coding	0.656361
TCONS_00085790	2584	noncoding	-1.04374
TCONS_00040524	465	noncoding	-1.27913
TCONS_00017354	468	noncoding	-1.0487
[truncated: 1,821 more rows]
