# Supplementary material for: Genome-Wide Identification of lncRNAs During Rice Seed Development
Source: Genes (Basel). 2020 Feb 26;11(3):243. doi: 10.3390/genes11030243 (PMC7140839; doi:10.3390/genes11030243)
Supplement: Supplementary file 1 [file genes-11-00243-s001.zip › Table S4.xlsx]

## Sheet: CNCI
Table S4. Statistics of analysis result by Coding-Non-Coding Index (CNCI ).
LncRNA	Type	CNCI score	Transcript length
TCONS_00043774	coding	0.248	2983
TCONS_00074428	noncoding	-0.04096	2219
TCONS_00078222	noncoding	-0.018432	1411
TCONS_00097420	coding	0.017	3875
TCONS_00032397	coding	0.346	3760
TCONS_00108123	coding	0.328	1307
TCONS_00046976	coding	0.256	5251
TCONS_00084773	coding	0.23	964
TCONS_00095660	coding	0.189	2149
TCONS_00025439	coding	0.538	697
TCONS_00070064	coding	0.327	2652
TCONS_00023853	coding	0.55	883
TCONS_00099557	noncoding	-0.124109	903
TCONS_00088958	coding	0.137	486
TCONS_00075652	coding	0.268	4774
TCONS_00075734	coding	0.184	1111
TCONS_00028832	coding	0.411	4841
TCONS_00048646	coding	0.477	265
TCONS_00106864	coding	0.329	1073
TCONS_00090383	coding	0.59	1977
TCONS_00014464	coding	0.21	1708
TCONS_00039670	coding	0.188	3829
TCONS_00091431	coding	0.352	2806
TCONS_00053893	coding	0.304	5039
TCONS_00034424	noncoding	-0.0114688	554
TCONS_00069850	coding	0.102	1579
TCONS_00003178	coding	0.141	5093
TCONS_00003430	noncoding	-0.008192	2020
TCONS_00075959	coding	0.37	2403
TCONS_00090337	coding	0.459	457
TCONS_00037933	coding	0.038	7861
TCONS_00084886	coding	0.199	1023
TCONS_00105797	coding	0.245	1543
TCONS_00095724	noncoding	-0.106496	671
TCONS_00004327	noncoding	-0.057344	560
TCONS_00108335	coding	0.076	4624
TCONS_00067797	coding	0.189	1353
TCONS_00008950	coding	0.278	2360
TCONS_00015990	coding	0.393	251
TCONS_00088211	noncoding	-0.0065536	1027
TCONS_00048838	coding	0.278	2758
TCONS_00091445	noncoding	-0.0851968	644
TCONS_00095430	coding	0.287	1080
TCONS_00111255	coding	0.192	988
TCONS_00044584	coding	0.485	5792
TCONS_00080332	coding	0.292	779
TCONS_00085771	coding	0.204	4721
TCONS_00092415	coding	0.156	2175
TCONS_00043799	coding	0.464	1033
TCONS_00050954	coding	0.264	2006
TCONS_00005343	coding	0.031	1074
TCONS_00061523	coding	0.183	1100
TCONS_00108849	coding	0.055	1150
TCONS_00020143	noncoding	-0.148685	204
TCONS_00053879	coding	0.306	3527
TCONS_00079158	coding	0.223	1871
TCONS_00091401	coding	0.356	3340
TCONS_00113245	coding	0.429	1044
TCONS_00003187	coding	0.125	7964
TCONS_00004434	coding	0.296	5082
TCONS_00099108	coding	0.336	1292
TCONS_00028841	coding	0.393	661
TCONS_00084672	coding	0.286	885
TCONS_00027594	coding	0.04	763
TCONS_00021913	noncoding	-0.0004096	433
TCONS_00084586	coding	0.155	1404
TCONS_00005390	coding	0.174	1221
TCONS_00102883	coding	0.201	913
TCONS_00003157	coding	0.072	4463
TCONS_00094284	coding	0.177	1294
TCONS_00099490	coding	0.134	981
TCONS_00017419	coding	0.093	3426
TCONS_00111697	coding	0.511	4175
TCONS_00032395	coding	0.19	3770
TCONS_00040101	noncoding	-0.0380928	1087
TCONS_00033605	coding	0.151	4600
TCONS_00085797	coding	0.118	2545
TCONS_00067853	coding	0.18	499
TCONS_00106344	coding	0.215	1341
TCONS_00086286	coding	0.303	3207
TCONS_00026281	coding	0.336	1932
TCONS_00075336	noncoding	-0.147456	330
TCONS_00030463	coding	0.133	2199
TCONS_00075651	coding	0.412	4534
TCONS_00108313	coding	0.542	1302
TCONS_00003154	coding	0.277	2052
TCONS_00069710	coding	0.154	1025
TCONS_00026792	coding	0.064	1243
TCONS_00006694	noncoding	-0.057344	2114
TCONS_00071943	coding	0.241	901
TCONS_00111932	coding	0.347	1307
TCONS_00108125	coding	0.176	673
TCONS_00103571	coding	0.19	1032
TCONS_00098088	coding	0.265	236
TCONS_00090696	coding	0.331	644
TCONS_00018620	coding	0.305	1041
TCONS_00087008	coding	0.346	1131
TCONS_00071134	coding	0.316	1306
TCONS_00053887	coding	0.305	4400
TCONS_00048684	coding	0.257	228
TCONS_00057881	coding	0.34	1436
TCONS_00036749	coding	0.307	1464
TCONS_00052749	coding	0.442	1626
TCONS_00017948	coding	0.399	2192
TCONS_00028242	coding	0.294	3904
TCONS_00021577	coding	0.505	355
TCONS_00106206	coding	0.085	2514
TCONS_00090055	noncoding	-0.208896	5379
TCONS_00028435	coding	0.443	2929
TCONS_00023116	coding	0.279	748
TCONS_00032673	coding	0.137	1425
TCONS_00031588	noncoding	-0.02048	1902
TCONS_00022582	noncoding	-0.0004096	737
TCONS_00004440	coding	0.32	6373
TCONS_00016618	noncoding	-0.0425984	522
TCONS_00038243	coding	0.278	2873
TCONS_00075656	coding	0.412	4587
TCONS_00082627	coding	0.288	239
TCONS_00055868	coding	0.243	3781
TCONS_00088093	coding	0.415	1781
TCONS_00077510	coding	0.472	2385
TCONS_00085153	coding	0.237	690
TCONS_00002439	coding	0.369	594
TCONS_00084474	noncoding	-0.0786432	595
TCONS_00112257	coding	0.179	2632
TCONS_00070479	noncoding	-0.086016	1861
TCONS_00065276	noncoding	-0.0602112	2877
TCONS_00029196	coding	0.243	1453
TCONS_00023195	noncoding	-0.004096	383
TCONS_00006711	coding	0.196	2758
TCONS_00033610	coding	0.143	5705
TCONS_00050118	noncoding	-0.0196608	375
TCONS_00033580	coding	0.314	3302
TCONS_00098797	coding	0.467	2416
TCONS_00099555	coding	0.518	204
TCONS_00059894	noncoding	-0.0077824	866
TCONS_00022402	coding	0.228	2352
TCONS_00065362	noncoding	-0.073728	478
TCONS_00054809	coding	0.298	1645
TCONS_00021219	noncoding	-0.0229376	1005
TCONS_00056526	coding	0.253	1014
TCONS_00099552	coding	0.339	1179
TCONS_00076407	coding	0.282	1621
TCONS_00047065	coding	0.208	2129
TCONS_00022397	coding	0.228	2436
TCONS_00023858	coding	0.202	312
TCONS_00039671	coding	0.16	4120
TCONS_00110260	coding	0.111	1886
TCONS_00021923	noncoding	-0.0135168	704
TCONS_00023354	coding	0.318	1662
TCONS_00027593	noncoding	-0.065536	511
TCONS_00015564	coding	0.469	1169
TCONS_00023507	coding	0.466	1230
TCONS_00019883	coding	0.235	1081
TCONS_00024898	coding	0.186	985
TCONS_00003146	coding	0.276	2009
TCONS_00055865	coding	0.243	3677
TCONS_00065278	coding	0.001	3304
TCONS_00038210	coding	0.306	807
TCONS_00034197	coding	0.277	1738
TCONS_00052197	coding	0.18	1372
TCONS_00009040	coding	0.469	875
TCONS_00004814	coding	0.107	2568
TCONS_00086485	noncoding	-0.0311296	1855
TCONS_00106992	noncoding	-0.0294912	459
TCONS_00108302	noncoding	-0.0421888	1461
TCONS_00041144	coding	0.217	1468
TCONS_00003408	coding	0.278	4456
TCONS_00112071	coding	0.001	521
TCONS_00065275	noncoding	-0.0602112	2936
TCONS_00070827	noncoding	-0.094208	1666
TCONS_00058815	coding	0.244	2379
TCONS_00021432	coding	0.319	1033
TCONS_00039079	coding	0.241	2623
TCONS_00037077	noncoding	-0.215859	1375
TCONS_00070540	coding	0.285	947
TCONS_00036235	noncoding	-0.016384	581
TCONS_00070100	coding	0.327	3972
TCONS_00045803	noncoding	-0.012288	2255
TCONS_00064795	coding	0.13	1537
TCONS_00070103	coding	0.327	3459
TCONS_00082067	coding	0.145	1322
TCONS_00016742	coding	0.161	806
TCONS_00104984	coding	0.475	975
TCONS_00024369	coding	0.244	379
TCONS_00104509	coding	0.336	1704
TCONS_00070049	noncoding	-0.0004096	1495
TCONS_00055158	noncoding	-0.032768	1447
TCONS_00037753	noncoding	-0.098304	1154
TCONS_00084646	coding	0.315	3875
TCONS_00078365	coding	0.415	606
TCONS_00011129	noncoding	-0.249856	3273
TCONS_00086330	coding	0.437	1020
TCONS_00092597	coding	0.201	1448
TCONS_00038207	coding	0.748	1195
TCONS_00069208	coding	0.288	1562
TCONS_00113148	coding	0.438	734
TCONS_00050945	coding	0.297	2079
TCONS_00050951	coding	0.318	2002
TCONS_00022586	noncoding	-0.0577536	756
TCONS_00049357	coding	0.217	591
TCONS_00004437	coding	0.32	6538
TCONS_00111585	coding	0.206	1477
TCONS_00021358	coding	0.447	811
TCONS_00067340	noncoding	-0.04096	2044
TCONS_00007629	coding	0.101	1526
TCONS_00114023	coding	0.435	842
TCONS_00102801	coding	0.815	1944
TCONS_00048834	coding	0.193	2960
TCONS_00072755	coding	0.226	582
TCONS_00053632	coding	0.131	278
TCONS_00070093	coding	0.264	4845
TCONS_00009372	coding	0.157	3438
TCONS_00061566	noncoding	-0.249856	1058
TCONS_00099553	noncoding	-0.0585728	287
TCONS_00063718	coding	0.298	479
TCONS_00063385	coding	0.134	5860
TCONS_00025566	noncoding	-0.104448	880
TCONS_00034983	coding	0.152	5974
TCONS_00003183	coding	0.125	8776
TCONS_00096011	noncoding	-0.077824	739
TCONS_00088273	coding	0.378	1420
TCONS_00061499	coding	0.572	1378
TCONS_00037901	coding	0.084	15062
TCONS_00021907	coding	0.041	1271
TCONS_00108665	coding	0.226	1262
TCONS_00110508	coding	0.217	1761
TCONS_00073105	noncoding	-0.002048	1306
TCONS_00084184	noncoding	-0.0438272	602
TCONS_00070056	coding	0.172	3161
TCONS_00043938	coding	0.401	2407
TCONS_00042333	coding	0.516	599
TCONS_00068578	coding	0.404	2374
TCONS_00016741	noncoding	-0.0393216	608
TCONS_00062357	coding	0.377	781
TCONS_00081189	coding	0.171	1092
TCONS_00069427	coding	0.162	962
TCONS_00089675	coding	0.286	1489
TCONS_00062835	coding	0.293	1686
TCONS_00013204	coding	0.348	526
TCONS_00084934	noncoding	-0.028672	1700
TCONS_00090386	coding	0.238	964
TCONS_00070073	coding	0.264	2805
TCONS_00034714	coding	0.12	732
TCONS_00084484	coding	0.242	687
TCONS_00024935	coding	0.352	1183
TCONS_00021914	coding	0.18	2832
TCONS_00039659	coding	0.294	4604
TCONS_00102368	noncoding	-0.135168	883
TCONS_00075230	noncoding	-0.016384	1997
TCONS_00052469	noncoding	-0.0495616	941
TCONS_00056317	coding	0.119	517
TCONS_00110259	coding	0.169	1075
TCONS_00031398	coding	0.126	1609
TCONS_00064587	coding	0.282	535
TCONS_00066294	noncoding	-0.13353	842
TCONS_00027047	coding	0.278	1619
TCONS_00022580	noncoding	-0.14336	349
TCONS_00032386	coding	0.346	3417
TCONS_00110385	coding	0.195	1610
TCONS_00095734	coding	0.167	1388
TCONS_00038395	coding	0.048	2886
TCONS_00034972	coding	0.193	1980
TCONS_00028132	noncoding	-0.151962	680
TCONS_00025740	noncoding	-0.008192	446
TCONS_00064640	coding	0.321	2105
TCONS_00032404	coding	0.346	3678
TCONS_00050957	coding	0.329	2029
TCONS_00037913	coding	0.084	3670
TCONS_00114089	coding	0.136	2260
TCONS_00076964	coding	0.471	2092
TCONS_00010285	coding	0.214	1244
TCONS_00033606	coding	0.151	5154
TCONS_00084938	noncoding	-0.004096	1700
TCONS_00045807	coding	0.452	3912
TCONS_00050370	noncoding	-0.0012288	276
TCONS_00086666	noncoding	-0.0401408	1196
TCONS_00056327	noncoding	-0.114688	1093
TCONS_00112281	coding	0.389	1121
TCONS_00040996	noncoding	-0.0180224	2147
TCONS_00073978	noncoding	-0.0524288	664
TCONS_00085043	noncoding	-0.02048	1159
TCONS_00028448	coding	0.206	669
TCONS_00038839	coding	0.138	1080
TCONS_00023725	coding	0.313	1950
TCONS_00020952	noncoding	-0.077824	1260
TCONS_00032962	coding	0.586	1022
TCONS_00083722	coding	0.333	2007
TCONS_00021399	coding	0.133	2347
TCONS_00075028	coding	0.291	1117
TCONS_00108825	coding	0.317	3553
TCONS_00062337	coding	0.39	1399
TCONS_00074293	coding	0.428	1748
TCONS_00085798	coding	0.118	2548
TCONS_00034217	coding	0.224	2029
TCONS_00049629	noncoding	-0.055296	1061
TCONS_00070087	coding	0.264	3647
TCONS_00112722	coding	0.264	2182
TCONS_00089736	coding	0.277	2503
TCONS_00038841	coding	0.127	1018
TCONS_00042349	coding	0.461	1263
TCONS_00026587	coding	0.38	1748
TCONS_00003119	coding	0.085	6303
TCONS_00035407	noncoding	-0.016384	508
TCONS_00037909	coding	0.084	5901
TCONS_00055869	coding	0.251	3751
TCONS_00076841	noncoding	-0.008192	1241
TCONS_00091407	coding	0.352	3598
TCONS_00065358	coding	0.088	761
TCONS_00111725	coding	0.193	5443
TCONS_00016836	noncoding	-0.0004096	702
TCONS_00050586	coding	0.346	2586
TCONS_00102014	noncoding	-0.150323	573
TCONS_00050065	coding	0.187	919
TCONS_00105451	coding	0.391	1677
TCONS_00003413	coding	0.253	2705
TCONS_00040522	noncoding	-0.0557056	349
TCONS_00070765	coding	0.328	2726
TCONS_00076836	coding	0.28	1263
TCONS_00091408	coding	0.335	3660
TCONS_00020132	coding	0.287	1455
TCONS_00103291	coding	0.085	2935
TCONS_00034213	noncoding	-0.028672	1030
TCONS_00063088	coding	0.459	2599
TCONS_00024225	coding	0.037	1027
TCONS_00017178	coding	0.393	946
TCONS_00053786	noncoding	-0.0380928	624
TCONS_00044665	coding	0.355	841
TCONS_00034627	coding	0.16	1412
TCONS_00034991	coding	0.077	6205
TCONS_00039654	coding	0.278	4697
TCONS_00098798	coding	0.461	2428
TCONS_00025857	coding	0.244	395
TCONS_00031391	coding	0.169	1556
TCONS_00111197	coding	0.148	315
TCONS_00007919	coding	0.241	4177
TCONS_00060369	noncoding	-0.02048	1809
TCONS_00076617	coding	0.266	2875
TCONS_00105276	coding	0.22	924
TCONS_00042937	noncoding	-0.0536576	1261
TCONS_00013039	coding	0.278	1374
TCONS_00023777	coding	0.262	743
TCONS_00015264	coding	0.642	3989
TCONS_00031383	coding	0.092	3282
TCONS_00072900	coding	0.058	1237
TCONS_00023587	noncoding	-0.0413696	3479
TCONS_00080821	coding	0.175	727
TCONS_00038453	coding	0.176	10105
TCONS_00023879	noncoding	-0.0499712	2561
TCONS_00114085	coding	0.2	2946
TCONS_00003150	coding	0.091	2013
TCONS_00091423	coding	0.33	2895
TCONS_00011176	coding	0.153	3307
TCONS_00017086	noncoding	-0.032768	439
TCONS_00012787	coding	0.313	1722
TCONS_00025674	noncoding	-0.110592	744
TCONS_00093511	coding	0.146	1885
TCONS_00069863	coding	0.369	3672
TCONS_00036078	coding	0.362	872
TCONS_00027720	coding	0.169	1899
TCONS_00065105	noncoding	-0.018432	431
TCONS_00031722	coding	0.348	1701
TCONS_00022627	coding	0.187	1355
TCONS_00089680	noncoding	-0.0249856	4870
TCONS_00034483	noncoding	-0.069632	439
TCONS_00106195	coding	0.228	3968
TCONS_00065000	coding	0.354	909
TCONS_00085886	coding	0.101	1744
TCONS_00114087	coding	0.104	2882
TCONS_00003329	coding	0.22	1137
TCONS_00036756	coding	0.362	2343
TCONS_00099093	coding	0.409	2904
TCONS_00071921	coding	0.296	911
TCONS_00067581	coding	0.503	605
TCONS_00065325	coding	0.34	634
TCONS_00062826	coding	0.293	2395
TCONS_00026564	coding	0.27	1004
TCONS_00050367	noncoding	-0.0049152	833
TCONS_00022877	noncoding	-0.09216	628
TCONS_00037969	coding	0.236	1280
TCONS_00108571	noncoding	-0.0561152	1104
TCONS_00063995	coding	0.198	3134
TCONS_00087540	coding	0.153	3276
TCONS_00039178	coding	0.296	698
TCONS_00036599	coding	0.281	2014
TCONS_00107248	coding	0.246	1073
TCONS_00075031	noncoding	-0.0098304	871
TCONS_00006402	coding	0.414	3923
TCONS_00015242	coding	0.674	1651
TCONS_00070116	coding	0.264	4162
TCONS_00096819	coding	0.201	1424
TCONS_00027488	coding	0.373	529
TCONS_00102717	coding	0.245	890
TCONS_00045362	coding	0.381	1294
TCONS_00062821	coding	0.293	2403
TCONS_00015992	coding	0.241	1790
TCONS_00058444	coding	0.237	777
TCONS_00081111	coding	0.233	1804
TCONS_00023365	coding	0.285	1225
TCONS_00031395	coding	0.091	3864
TCONS_00036650	coding	0.292	871
TCONS_00102613	coding	0.145	631
TCONS_00091424	coding	0.351	2900
TCONS_00077824	coding	0.461	2875
TCONS_00037048	noncoding	-0.0483328	941
TCONS_00026325	coding	0.283	2538
TCONS_00085088	coding	0.32	1421
TCONS_00078630	coding	0.322	1760
TCONS_00010393	coding	0.158	7395
TCONS_00075852	coding	0.133	671
TCONS_00066552	coding	0.277	4246
TCONS_00110872	coding	0.617	2120
TCONS_00028790	coding	0.088	1857
TCONS_00028853	coding	0.545	2253
TCONS_00034963	coding	0.075	6286
TCONS_00085758	coding	0.364	4103
TCONS_00089228	coding	0.08	337
TCONS_00062809	coding	0.326	1156
TCONS_00018811	coding	0.422	2070
TCONS_00108331	coding	0.076	4709
TCONS_00026897	noncoding	-0.012288	786
TCONS_00093697	coding	0.3	781
TCONS_00014017	noncoding	-0.0155648	302
TCONS_00093736	coding	0.235	2441
TCONS_00088289	coding	0.225	5751
TCONS_00027625	coding	0.189	1350
TCONS_00105963	coding	0.14	2059
TCONS_00022982	coding	0.751	366
TCONS_00108333	coding	0.076	4677
TCONS_00053866	coding	0.251	3553
TCONS_00045438	coding	0.001	1304
TCONS_00064271	coding	0.452	630
TCONS_00109077	coding	0.332	570
TCONS_00037907	coding	0.084	5875
TCONS_00001111	coding	0.493	360
TCONS_00008092	coding	0.365	1818
TCONS_00078644	noncoding	-0.303104	429
TCONS_00003217	coding	0.107	4377
TCONS_00017147	coding	0.157	5986
TCONS_00064199	coding	0.172	1174
TCONS_00033578	coding	0.116	546
TCONS_00044847	coding	0.256	9602
TCONS_00100974	coding	0.374	972
TCONS_00024814	coding	0.252	1658
TCONS_00024414	coding	0.126	890
TCONS_00031482	coding	0.186	1519
TCONS_00106481	coding	0.019	868
TCONS_00062831	coding	0.326	2199
TCONS_00105509	coding	0.36	2608
TCONS_00075420	noncoding	-0.016384	765
TCONS_00108334	coding	0.076	4656
TCONS_00105450	noncoding	-0.012288	2030
TCONS_00107633	noncoding	-0.114688	377
TCONS_00104070	coding	0.063	636
TCONS_00037931	coding	0.084	9678
TCONS_00009474	noncoding	-0.0847872	528
TCONS_00108276	noncoding	-0.053248	1215
TCONS_00057573	coding	0.259	2912
TCONS_00063089	noncoding	-0.065536	226
TCONS_00102183	noncoding	-0.0278528	617
TCONS_00034192	coding	0.195	1404
TCONS_00089740	coding	0.234	871
TCONS_00024186	coding	0.132	2098
TCONS_00102670	coding	0.143	1281
TCONS_00031365	coding	0.187	4312
TCONS_00007789	coding	0.206	1722
TCONS_00002673	noncoding	-0.146637	767
TCONS_00051466	noncoding	-0.151552	1122
TCONS_00040366	coding	0.26	2989
TCONS_00089334	noncoding	-0.0372736	969
TCONS_00022392	coding	0.228	2450
TCONS_00088217	coding	0.391	719
TCONS_00032391	coding	0.346	3402
TCONS_00049269	coding	0.196	2219
TCONS_00080719	coding	0.282	356
TCONS_00113150	noncoding	-0.0344064	1682
TCONS_00110722	coding	0.282	1126
TCONS_00083949	coding	0.517	653
TCONS_00087417	coding	0.512	1255
TCONS_00025373	coding	0.169	1713
TCONS_00021218	coding	0.202	753
TCONS_00108272	coding	0.193	6364
TCONS_00003162	coding	0.107	4386
TCONS_00070002	coding	0.078	1425
TCONS_00062811	coding	0.293	1392
TCONS_00004444	coding	0.32	6393
TCONS_00005519	coding	0.397	1435
TCONS_00105540	coding	0.276	324
TCONS_00046334	coding	0.115	326
TCONS_00105923	noncoding	-0.0147456	684
TCONS_00029121	coding	0.138	1675
TCONS_00076576	coding	0.286	3170
TCONS_00065982	coding	0.04	1655
TCONS_00006845	noncoding	-0.0262144	491
TCONS_00021925	coding	0.127	1043
TCONS_00104440	noncoding	-0.0004096	320
TCONS_00086310	noncoding	-0.053248	736
TCONS_00053805	coding	0.31	3243
TCONS_00063193	noncoding	-0.114688	1836
TCONS_00076633	coding	0.312	2844
TCONS_00007000	coding	0.06	863
TCONS_00024421	coding	0.154	1859
TCONS_00066003	noncoding	-0.04096	531
TCONS_00096604	noncoding	-0.185139	784
TCONS_00084502	noncoding	-0.0868352	1150
TCONS_00092000	coding	0.111	1111
TCONS_00069699	coding	0.537	2278
TCONS_00003208	coding	0.083	2194
TCONS_00031010	coding	0.171	1560
TCONS_00113963	coding	0.211	538
TCONS_00073093	coding	0.215	727
TCONS_00079240	noncoding	-0.13353	239
TCONS_00091404	coding	0.339	3185
TCONS_00084960	coding	0.356	4087
TCONS_00090385	coding	0.163	962
TCONS_00111118	coding	0.243	3351
TCONS_00032369	coding	0.107	1486
TCONS_00033545	noncoding	-0.024576	1146
TCONS_00102533	coding	0.135	842
TCONS_00070088	coding	0.327	2743
TCONS_00110859	coding	0.238	602
TCONS_00107986	coding	0.178	1779
TCONS_00088719	coding	0.26	1557
TCONS_00094966	coding	0.343	1733
TCONS_00111682	coding	0.268	5183
TCONS_00107943	coding	0.136	1109
TCONS_00003173	coding	0.141	5085
TCONS_00000806	noncoding	-0.049152	428
TCONS_00003148	coding	0.277	2061
TCONS_00081714	coding	0.383	883
TCONS_00105329	coding	0.205	800
TCONS_00053072	coding	0.369	4657
TCONS_00036304	noncoding	-0.129843	421
TCONS_00048757	coding	0.219	960
TCONS_00046163	coding	0.094	5737
TCONS_00070058	coding	0.172	6799
TCONS_00051602	noncoding	-0.133939	438
TCONS_00064840	coding	0.186	1050
TCONS_00072756	coding	0.268	667
TCONS_00038398	coding	0.048	3380
TCONS_00109930	noncoding	-0.03072	1998
TCONS_00031121	coding	0.198	820
TCONS_00060056	coding	0.187	512
TCONS_00105506	coding	0.571	3382
TCONS_00053765	coding	0.173	6352
TCONS_00036598	coding	0.291	1302
TCONS_00096989	coding	0.337	3480
TCONS_00095723	noncoding	-0.0004096	1155
TCONS_00056325	noncoding	-0.114688	1949
TCONS_00073607	coding	0.391	401
TCONS_00086875	noncoding	-0.036864	871
TCONS_00070627	coding	0.324	1228
TCONS_00004548	coding	0.517	486
TCONS_00028547	coding	0.475	2048
TCONS_00002895	coding	0.15	1375
TCONS_00010113	coding	0.28	2092
TCONS_00062834	coding	0.326	2250
TCONS_00003128	coding	0.127	7390
TCONS_00005391	coding	0.169	1218
TCONS_00087414	coding	0.472	1108
TCONS_00039673	coding	0.091	3846
TCONS_00017071	noncoding	-0.0053248	1117
TCONS_00108724	coding	0.177	2289
TCONS_00067626	coding	0.167	1392
TCONS_00007957	noncoding	-0.0155648	1861
TCONS_00037047	noncoding	-0.036864	663
TCONS_00032385	coding	0.346	3426
TCONS_00097438	noncoding	-0.151142	493
TCONS_00029083	coding	0.298	445
TCONS_00084800	coding	0.298	788
TCONS_00050596	coding	0.331	2728
TCONS_00039656	coding	0.322	4723
TCONS_00052323	coding	0.375	781
TCONS_00017000	coding	0.349	2016
TCONS_00093919	coding	0.271	1611
TCONS_00023198	coding	0.164	677
TCONS_00082629	coding	0.106	1964
TCONS_00056878	coding	0.001	1751
TCONS_00014344	coding	0.175	1272
TCONS_00107378	coding	0.288	1213
TCONS_00028833	coding	0.236	2384
TCONS_00019881	coding	0.245	785
TCONS_00096603	noncoding	-0.0004096	490
TCONS_00003142	coding	0.277	2074
TCONS_00058271	coding	0.492	1780
TCONS_00088007	coding	0.386	2139
TCONS_00114076	coding	0.107	2523
TCONS_00102949	coding	0.224	1441
TCONS_00027516	noncoding	-0.028672	1051
TCONS_00077541	coding	0.465	513
TCONS_00108124	noncoding	-0.136397	1317
TCONS_00031435	noncoding	-0.268698	229
TCONS_00002618	coding	0.265	1891
TCONS_00028237	coding	0.384	4678
TCONS_00017072	noncoding	-0.13353	629
TCONS_00032382	coding	0.346	3446
TCONS_00076408	coding	0.159	2377
TCONS_00080174	noncoding	-0.0434176	2827
TCONS_00023227	coding	0.139	985
TCONS_00034505	coding	0.113	1929
TCONS_00052470	noncoding	-0.022528	289
TCONS_00073898	coding	0.116	895
TCONS_00030133	noncoding	-0.0786432	553
TCONS_00068787	coding	0.405	1403
TCONS_00013205	coding	0.334	579
TCONS_00049048	coding	0.247	1440
TCONS_00023948	noncoding	-0.0016384	976
TCONS_00098580	noncoding	-0.03072	752
TCONS_00003132	coding	0.125	8467
TCONS_00050930	coding	0.318	2051
TCONS_00071843	coding	0.253	689
TCONS_00108589	coding	0.351	2571
TCONS_00091254	coding	0.3	1227
TCONS_00081153	coding	0.207	1397
TCONS_00004247	coding	0.38	340
TCONS_00052039	noncoding	-0.053248	258
TCONS_00009216	coding	0.39	2579
TCONS_00061432	coding	0.242	1809
TCONS_00066377	coding	0.431	1445
TCONS_00052037	coding	0.058	1448
TCONS_00059066	noncoding	-0.004096	707
TCONS_00064324	coding	0.125	1833
TCONS_00025860	coding	0.175	983
TCONS_00067348	noncoding	-0.008192	1584
TCONS_00011412	noncoding	-0.004096	670
TCONS_00026803	coding	0.468	379
TCONS_00061095	coding	0.136	1490
TCONS_00108083	coding	0.086	1053
TCONS_00102072	coding	0.336	597
TCONS_00044458	coding	0.258	749
TCONS_00093150	coding	0.408	1827
TCONS_00085756	coding	0.364	5295
TCONS_00104491	coding	0.453	438
TCONS_00054915	coding	0.244	1476
TCONS_00091234	coding	0.357	937
TCONS_00034986	coding	0.119	1058
TCONS_00028618	noncoding	-0.090112	730
TCONS_00090059	coding	0.314	475
TCONS_00053891	coding	0.278	2552
TCONS_00054690	coding	0.172	753
TCONS_00064686	noncoding	-0.0733184	1547
TCONS_00068947	coding	0.296	1098
TCONS_00018987	coding	0.432	1404
TCONS_00063387	coding	0.134	3940
TCONS_00010857	coding	0.343	928
TCONS_00047891	coding	0.057	3519
TCONS_00013203	coding	0.345	515
TCONS_00040303	coding	0.102	11940
TCONS_00080511	coding	0.17	895
TCONS_00048158	coding	0.21	1709
TCONS_00073459	noncoding	-0.098304	589
TCONS_00103430	coding	0.272	851
TCONS_00075653	coding	0.412	4551
TCONS_00004479	coding	0.345	1463
TCONS_00043776	coding	0.269	3005
TCONS_00022126	coding	0.324	2814
TCONS_00031366	coding	0.308	6182
TCONS_00070113	coding	0.327	3256
TCONS_00084939	coding	0.12	711
TCONS_00111771	coding	0.01	2357
TCONS_00061509	noncoding	-0.111411	524
TCONS_00007918	coding	0.241	4660
TCONS_00014252	coding	0.191	983
TCONS_00070107	coding	0.264	2896
TCONS_00053043	coding	0.323	1721
TCONS_00022641	coding	0.296	2037
TCONS_00107877	coding	0.201	3912
TCONS_00021470	coding	0.207	3260
TCONS_00091060	coding	0.09	688
TCONS_00003124	coding	0.127	7924
TCONS_00092234	noncoding	-0.0786432	896
TCONS_00106990	coding	0.276	2055
TCONS_00023506	coding	0.385	1333
TCONS_00049654	noncoding	-0.038912	467
TCONS_00062842	coding	0.326	2241
TCONS_00010159	noncoding	-0.0139264	495
TCONS_00036640	coding	0.161	1604
TCONS_00108332	coding	0.076	3846
TCONS_00044514	coding	0.125	3326
TCONS_00091339	noncoding	-0.0004096	1044
TCONS_00054810	coding	0.138	1338
TCONS_00037898	noncoding	-0.022528	10925
TCONS_00061510	coding	0.238	2810
TCONS_00022405	coding	0.228	2433
TCONS_00063038	coding	0.274	2637
TCONS_00086543	coding	0.213	438
TCONS_00050641	coding	0.075	3721
TCONS_00087856	coding	0.206	3652
TCONS_00050944	coding	0.264	2054
TCONS_00039678	coding	0.476	1359
TCONS_00036679	coding	0.131	1137
TCONS_00003171	coding	0.084	5266
TCONS_00092241	noncoding	-0.0995328	748
TCONS_00015111	coding	0.299	2527
TCONS_00099104	coding	0.181	383
TCONS_00024254	coding	0.45	433
TCONS_00035319	coding	0.333	333
TCONS_00022396	coding	0.228	2451
TCONS_00052937	coding	0.556	286
TCONS_00075563	coding	0.109	689
TCONS_00061590	coding	0.133	2756
TCONS_00075741	noncoding	-0.0565248	425
TCONS_00053792	noncoding	-0.0311296	617
TCONS_00036096	noncoding	-0.090112	1762
TCONS_00111590	coding	0.149	867
TCONS_00013691	noncoding	-0.077824	4926
TCONS_00080356	coding	0.422	2216
TCONS_00008258	noncoding	-0.0966656	205
TCONS_00023415	coding	0.188	4275
TCONS_00114073	coding	0.125	2818
TCONS_00065864	coding	0.296	541
TCONS_00099094	coding	0.409	2930
TCONS_00071942	coding	0.241	901
TCONS_00071748	coding	0.378	7063
TCONS_00023612	noncoding	-0.016384	692
TCONS_00004449	coding	0.302	5201
TCONS_00035071	coding	0.574	2507
TCONS_00040525	noncoding	-0.03072	463
TCONS_00091160	noncoding	-0.0172032	748
TCONS_00018009	coding	0.302	1112
TCONS_00004322	coding	0.269	487
TCONS_00011372	coding	0.485	971
TCONS_00023850	coding	0.224	1557
TCONS_00001740	noncoding	-0.0913408	406
TCONS_00003149	coding	0.276	1984
TCONS_00028318	coding	0.273	1930
TCONS_00009709	coding	0.231	5310
TCONS_00096813	coding	0.129	467
TCONS_00111587	coding	0.163	1490
TCONS_00045287	coding	0.261	2080
TCONS_00061094	noncoding	-0.0004096	230
TCONS_00039644	coding	0.294	4634
TCONS_00025526	noncoding	-0.0233472	426
TCONS_00056321	noncoding	-0.114688	1607
TCONS_00084936	coding	0.068	1838
TCONS_00004813	noncoding	-0.114688	1009
TCONS_00087687	coding	0.473	633
TCONS_00014680	noncoding	-0.0638976	1228
TCONS_00073899	noncoding	-0.0004096	286
TCONS_00022640	coding	0.359	1941
TCONS_00114075	coding	0.175	1318
TCONS_00063586	coding	0.638	341
TCONS_00022394	coding	0.228	2444
TCONS_00034956	coding	0.125	1106
TCONS_00057031	noncoding	-0.0004096	284
TCONS_00097011	coding	0.311	4138
TCONS_00042337	noncoding	-0.036864	1253
TCONS_00031369	coding	0.263	5348
TCONS_00037368	coding	0.311	2084
TCONS_00112426	noncoding	-0.271155	410
TCONS_00101852	coding	0.235	1437
TCONS_00098158	noncoding	-0.237978	872
TCONS_00098323	noncoding	-0.166298	210
TCONS_00088343	coding	0.194	2678
TCONS_00008649	coding	0.08	1049
TCONS_00034970	coding	0.169	1416
TCONS_00076616	coding	0.271	1029
TCONS_00025742	coding	0.248	778
TCONS_00003860	coding	0.085	1777
TCONS_00044761	coding	0.631	319
TCONS_00062432	noncoding	-0.0249856	851
TCONS_00075438	coding	0.145	3662
TCONS_00016538	noncoding	-0.0303104	493
TCONS_00084956	coding	0.271	2032
TCONS_00007157	coding	0.209	427
TCONS_00072244	coding	0.354	4266
TCONS_00067466	coding	0.434	1971
TCONS_00050940	coding	0.329	2071
TCONS_00016080	noncoding	-0.0106496	797
TCONS_00016739	coding	0.207	1095
TCONS_00042306	coding	0.111	3526
TCONS_00079116	noncoding	-0.086016	2520
TCONS_00010593	coding	0.382	726
TCONS_00015921	coding	0.2	2260
TCONS_00032408	coding	0.291	3238
TCONS_00044669	noncoding	-0.135168	4084
TCONS_00003330	coding	0.232	1716
TCONS_00014681	noncoding	-0.0475136	1480
TCONS_00069475	coding	0.144	1337
TCONS_00081078	noncoding	-0.028672	954
TCONS_00057706	coding	0.394	1971
TCONS_00086696	noncoding	-0.0647168	253
TCONS_00093182	noncoding	-0.241664	301
TCONS_00113728	coding	0.064	1302
TCONS_00079275	coding	0.473	1186
TCONS_00062975	coding	0.446	1367
TCONS_00027048	coding	0.248	1402
TCONS_00032184	coding	0.329	1320
TCONS_00111748	coding	0.096	610
TCONS_00011908	coding	0.161	897
TCONS_00010394	coding	0.158	4821
TCONS_00062839	coding	0.293	1742
TCONS_00054623	noncoding	-0.0217088	565
TCONS_00042936	noncoding	-0.0536576	1256
TCONS_00092619	coding	0.185	1529
TCONS_00028460	coding	0.098	1237
TCONS_00025801	coding	0.206	3875
TCONS_00012460	noncoding	-0.0364544	445
TCONS_00045591	coding	0.32	2040
TCONS_00010228	coding	0.221	4023
TCONS_00074425	coding	0.234	507
TCONS_00021384	noncoding	-0.057344	747
TCONS_00009145	coding	0.102	1189
TCONS_00114077	noncoding	-0.0315392	1060
TCONS_00062813	coding	0.326	1247
TCONS_00062336	coding	0.39	1390
TCONS_00089023	coding	0.171	607
TCONS_00070826	noncoding	-0.065536	1364
TCONS_00019453	coding	0.058	2082
TCONS_00105385	noncoding	-0.012288	2595
TCONS_00014592	noncoding	-0.0028672	2570
TCONS_00036748	coding	0.341	1692
TCONS_00013553	noncoding	-0.004096	411
TCONS_00070109	coding	0.264	4876
TCONS_00016363	coding	0.62	823
TCONS_00043107	noncoding	-0.0958464	466
TCONS_00102067	coding	0.268	2929
TCONS_00040500	coding	0.145	537
TCONS_00089411	coding	0.3	333
TCONS_00027893	noncoding	-0.045056	1051
TCONS_00070072	coding	0.264	3612
TCONS_00095563	noncoding	-0.0700416	537
TCONS_00046194	coding	0.613	1146
TCONS_00077823	coding	0.458	5460
TCONS_00044763	coding	0.389	718
TCONS_00039648	coding	0.322	4600
TCONS_00003328	coding	0.2	1610
TCONS_00024937	coding	0.445	1050
TCONS_00064202	noncoding	-0.004096	2822
TCONS_00014630	coding	0.087	1583
TCONS_00083744	coding	0.231	1380
TCONS_00111201	coding	0.253	1046
TCONS_00035934	noncoding	-0.12288	531
TCONS_00067730	noncoding	-0.014336	744
TCONS_00003220	coding	0.107	4386
TCONS_00038873	coding	0.292	1822
TCONS_00030896	coding	0.324	982
TCONS_00046342	noncoding	-0.053248	4981
TCONS_00004635	coding	0.548	923
TCONS_00070187	coding	0.305	4750
TCONS_00064197	coding	0.49	1739
TCONS_00089300	noncoding	-0.073728	1497
TCONS_00099559	noncoding	-0.139674	836
TCONS_00005708	coding	0.287	3140
TCONS_00019500	coding	0.163	1427
TCONS_00084307	coding	0.252	1912
TCONS_00105340	coding	0.202	1587
TCONS_00042392	coding	0.122	1397
TCONS_00035394	coding	0.252	1028
TCONS_00003180	coding	0.125	8108
TCONS_00039663	coding	0.322	4693
TCONS_00108860	coding	0.25	518
TCONS_00026942	coding	0.05	1545
TCONS_00036336	noncoding	-0.0004096	246
TCONS_00000678	coding	0.241	3031
TCONS_00034987	coding	0.197	7427
TCONS_00104259	coding	0.39	1229
TCONS_00002588	noncoding	-0.04096	775
TCONS_00004169	coding	0.381	3311
TCONS_00084492	coding	0.333	696
TCONS_00049281	coding	0.284	1037
TCONS_00020082	coding	0.215	257
TCONS_00017686	coding	0.065	1416
TCONS_00108098	coding	0.17	1215
TCONS_00033609	coding	0.07	1818
TCONS_00010791	coding	0.256	6906
TCONS_00017264	coding	0.054	1890
TCONS_00077241	coding	0.155	6529
TCONS_00006710	coding	0.047	3523
TCONS_00061430	coding	0.388	1438
TCONS_00009128	coding	0.209	1098
TCONS_00057762	coding	0.089	924
TCONS_00073897	noncoding	-0.0004096	238
TCONS_00004423	coding	0.32	6380
TCONS_00101660	coding	0.251	1274
TCONS_00109706	coding	0.155	395
TCONS_00079068	noncoding	-0.0200704	1631
TCONS_00074092	coding	0.137	629
TCONS_00050946	coding	0.297	2093
TCONS_00012490	noncoding	-0.002048	755
TCONS_00085385	coding	0.17	3372
TCONS_00089683	coding	0.122	5864
TCONS_00070186	coding	0.242	3458
TCONS_00086335	coding	0.217	1688
TCONS_00016614	coding	0.311	1134
TCONS_00034422	coding	0.15	1713
TCONS_00023998	coding	0.159	1227
TCONS_00096622	coding	0.17	1287
TCONS_00107983	coding	0.118	1268
TCONS_00028617	noncoding	-0.0126976	602
TCONS_00025478	noncoding	-0.016384	545
TCONS_00020858	coding	0.385	954
TCONS_00067979	noncoding	-0.487424	255
TCONS_00006704	coding	0.42	1595
TCONS_00091400	coding	0.396	4278
TCONS_00020032	coding	0.208	2858
TCONS_00017265	noncoding	-0.0221184	1818
TCONS_00064999	coding	0.322	974
TCONS_00024255	coding	0.077	705
TCONS_00114070	coding	0.125	3366
TCONS_00094964	coding	0.327	2877
TCONS_00003164	coding	0.077	4382
TCONS_00011719	coding	0.267	820
TCONS_00032361	noncoding	-0.028672	431
TCONS_00085442	coding	0.287	687
TCONS_00002454	coding	0.157	1976
TCONS_00003129	coding	0.11	6595
TCONS_00035933	noncoding	-0.057344	2153
TCONS_00075851	coding	0.075	975
TCONS_00017416	coding	0.267	1128
TCONS_00022587	noncoding	-0.0380928	485
TCONS_00003332	coding	0.185	1102
TCONS_00017524	coding	0.359	2660
TCONS_00084940	coding	0.209	7181
TCONS_00004420	coding	0.32	6409
TCONS_00089804	coding	0.269	1642
TCONS_00052019	coding	0.183	1317
TCONS_00087469	coding	0.308	907
TCONS_00065588	coding	0.471	2078
TCONS_00038742	coding	0.424	527
TCONS_00092555	coding	0.319	1752
TCONS_00027572	coding	0.186	1713
TCONS_00016827	coding	0.188	1907
TCONS_00027215	coding	0.27	936
TCONS_00102808	coding	0.206	6570
TCONS_00053881	coding	0.251	4420
TCONS_00022400	coding	0.228	2362
TCONS_00045800	noncoding	-0.012288	2187
TCONS_00019032	coding	0.285	1501
TCONS_00038827	coding	0.155	1197
TCONS_00107140	coding	0.413	3239
TCONS_00018619	coding	0.18	2880
TCONS_00048843	coding	0.265	3016
TCONS_00044512	coding	0.108	3117
TCONS_00000428	coding	0.78	320
TCONS_00104556	coding	0.146	2789
TCONS_00063840	noncoding	-0.077824	2111
TCONS_00027813	coding	0.226	3704
TCONS_00076305	noncoding	-0.045056	1748
TCONS_00091419	coding	0.356	3665
TCONS_00016539	coding	0.242	471
TCONS_00055024	coding	0.53	1224
TCONS_00032390	coding	0.346	3411
TCONS_00070554	coding	0.275	4055
TCONS_00084761	coding	0.208	4323
TCONS_00063413	noncoding	-0.0487424	1315
TCONS_00102778	coding	0.135	909
TCONS_00070080	coding	0.327	3192
TCONS_00036745	coding	0.341	1692
TCONS_00088070	noncoding	-0.032768	1151
TCONS_00032406	coding	0.193	3761
TCONS_00009650	noncoding	-0.111002	265
TCONS_00076963	coding	0.466	1864
TCONS_00108410	coding	0.099	974
TCONS_00053884	coding	0.301	3191
TCONS_00085759	coding	0.176	9123
TCONS_00070074	coding	0.264	4363
TCONS_00070096	coding	0.264	5358
TCONS_00018805	coding	0.422	2083
TCONS_00104442	noncoding	-0.032768	372
TCONS_00095647	coding	0.526	1960
TCONS_00003212	coding	0.21	2178
TCONS_00033315	noncoding	-0.043008	1140
TCONS_00023988	coding	0.242	608
TCONS_00039645	coding	0.294	4653
TCONS_00026600	coding	0.222	4316
TCONS_00056002	coding	0.285	3468
TCONS_00031111	coding	0.257	1364
TCONS_00113277	coding	0.148	450
TCONS_00005121	coding	0.29	1090
TCONS_00068818	coding	0.282	476
TCONS_00027626	noncoding	-0.067584	1407
TCONS_00053154	coding	0.374	763
TCONS_00046060	coding	0.158	952
TCONS_00113311	coding	0.4	1222
TCONS_00070193	coding	0.342	478
TCONS_00032403	coding	0.346	3780
TCONS_00060099	coding	0.341	625
TCONS_00018819	noncoding	-0.0315392	753
TCONS_00025861	noncoding	-0.0278528	564
TCONS_00064586	coding	0.329	653
TCONS_00023410	coding	0.185	5892
TCONS_00003937	coding	0.106	2137
TCONS_00069468	coding	0.206	1431
TCONS_00108338	coding	0.076	3927
TCONS_00070069	coding	0.264	4071
TCONS_00040455	coding	0.57	4371
TCONS_00020280	coding	0.078	607
TCONS_00053862	coding	0.301	5036
TCONS_00056326	noncoding	-0.114688	1950
TCONS_00031368	coding	0.124	11653
TCONS_00112720	coding	0.264	2625
TCONS_00085762	coding	0.252	10563
TCONS_00068183	coding	0.352	916
TCONS_00036154	coding	0.223	1256
TCONS_00075228	coding	0.24	630
TCONS_00018022	coding	0.271	2154
TCONS_00018812	coding	0.422	1818
TCONS_00084614	coding	0.271	4853
TCONS_00046978	coding	0.244	5533
TCONS_00101509	noncoding	-0.0811008	2711
TCONS_00095152	noncoding	-0.069632	304
TCONS_00081097	coding	0.203	1129
TCONS_00032384	coding	0.346	3455
TCONS_00111983	coding	0.312	489
TCONS_00031397	noncoding	-0.0004096	1014
TCONS_00104048	coding	0.121	2469
TCONS_00073901	coding	0.161	3151
TCONS_00088468	coding	0.376	1465
TCONS_00084798	coding	0.244	1090
TCONS_00057501	coding	0.22	580
TCONS_00039365	coding	0.354	1133
TCONS_00084506	coding	0.402	4313
TCONS_00086867	coding	0.385	3326
TCONS_00069221	coding	0.35	1960
TCONS_00096274	coding	0.221	251
TCONS_00022581	noncoding	-0.0004096	878
TCONS_00002602	coding	0.534	349
TCONS_00097009	coding	0.618	2140
TCONS_00091399	coding	0.366	4367
TCONS_00004425	coding	0.32	6376
TCONS_00078760	coding	0.414	515
TCONS_00098433	coding	0.11	3008
TCONS_00030130	coding	0.151	5213
TCONS_00037885	noncoding	-0.022528	13156
TCONS_00104047	coding	0.121	1893
TCONS_00094029	coding	0.173	1602
TCONS_00111727	coding	0.193	2848
TCONS_00082773	coding	0.236	664
TCONS_00106083	noncoding	-0.0536576	1673
TCONS_00067116	coding	0.405	2094
TCONS_00111179	noncoding	-0.028672	472
TCONS_00082588	coding	0.344	1486
TCONS_00040164	coding	0.262	971
TCONS_00056001	noncoding	-0.01024	2339
TCONS_00066295	coding	0.058	1762
TCONS_00109048	coding	0.19	1890
TCONS_00098434	coding	0.11	3005
TCONS_00033603	coding	0.041	524
TCONS_00061182	coding	0.205	3541
TCONS_00092222	coding	0.197	1144
TCONS_00075384	coding	0.218	4500
TCONS_00003185	coding	0.136	7853
TCONS_00083307	noncoding	-0.11264	311
TCONS_00107628	coding	0.33	1619
TCONS_00093337	noncoding	-0.0360448	647
TCONS_00071105	noncoding	-0.130253	565
TCONS_00072480	coding	0.343	2941
TCONS_00052173	noncoding	-0.0524288	2134
TCONS_00003176	coding	0.107	4438
TCONS_00077831	coding	0.437	810
TCONS_00091444	coding	0.29	987
TCONS_00003120	coding	0.107	5504
TCONS_00064825	noncoding	-0.0393216	897
TCONS_00067339	noncoding	-0.04096	2101
TCONS_00093918	coding	0.315	2107
TCONS_00101544	coding	0.217	1013
TCONS_00029629	coding	0.284	5561
TCONS_00000248	coding	0.264	1842
TCONS_00027591	noncoding	-0.036864	537
TCONS_00003414	coding	0.234	4343
TCONS_00003635	coding	0.241	3295
TCONS_00059186	noncoding	-0.0421888	624
TCONS_00039825	coding	0.156	2017
TCONS_00023413	coding	0.195	5755
TCONS_00092596	coding	0.252	513
TCONS_00105195	coding	0.181	1815
TCONS_00090442	coding	0.175	601
TCONS_00020276	noncoding	-0.0458752	280
TCONS_00033351	coding	0.201	1268
TCONS_00003216	coding	0.107	4406
TCONS_00112561	coding	0.197	10209
TCONS_00020508	coding	0.097	1851
TCONS_00102802	coding	0.339	1547
TCONS_00084801	coding	0.202	763
TCONS_00003215	coding	0.083	4393
TCONS_00017152	noncoding	-0.012288	1300
TCONS_00039664	coding	0.278	4716
TCONS_00067083	noncoding	-0.028672	528
TCONS_00061506	noncoding	-0.045056	931
TCONS_00035025	coding	0.117	2135
TCONS_00039523	coding	0.303	1994
TCONS_00043775	coding	0.309	2987
TCONS_00105318	coding	0.121	1131
TCONS_00092496	coding	0.144	2575
TCONS_00048364	noncoding	-0.012288	1221
TCONS_00114088	coding	0.168	6551
TCONS_00081092	coding	0.312	513
TCONS_00075853	coding	0.114	659
TCONS_00086740	coding	0.267	3034
TCONS_00069814	noncoding	-0.073728	343
TCONS_00063554	coding	0.431	1739
TCONS_00010395	coding	0.152	6762
TCONS_00102804	coding	0.257	1596
TCONS_00049279	coding	0.62	609
TCONS_00017294	coding	0.381	732
TCONS_00036787	coding	0.192	829
TCONS_00075383	coding	0.218	4811
TCONS_00108121	coding	0.216	2157
TCONS_00055809	coding	0.127	5166
TCONS_00083850	coding	0.318	1501
TCONS_00027698	noncoding	-0.0909312	1987
TCONS_00111732	coding	0.132	6332
TCONS_00070090	coding	0.264	4644
TCONS_00093342	coding	0.063	556
TCONS_00002208	noncoding	-0.0176128	1432
TCONS_00002547	coding	0.235	3895
TCONS_00015546	noncoding	-0.181862	496
TCONS_00037904	coding	0.084	12831
TCONS_00087975	coding	0.065	3820
TCONS_00054703	coding	0.649	996
TCONS_00016743	coding	0.101	1477
TCONS_00003205	coding	0.112	2203
TCONS_00074430	coding	0.063	1676
TCONS_00033037	coding	0.611	1115
TCONS_00024054	coding	0.243	1029
TCONS_00022404	coding	0.228	2425
TCONS_00069360	noncoding	-0.0188416	675
TCONS_00008584	coding	0.208	1410
TCONS_00037920	coding	0.084	3696
TCONS_00051649	coding	0.176	4932
TCONS_00008263	coding	0.126	2121
TCONS_00031607	noncoding	-0.299008	220
TCONS_00039594	coding	0.356	2396
TCONS_00065382	coding	0.1	959
TCONS_00003166	coding	0.141	5492
TCONS_00090336	coding	0.518	828
TCONS_00026793	coding	0.398	1516
TCONS_00042976	coding	0.382	1009
TCONS_00037924	coding	0.098	1655
TCONS_00003541	coding	0.247	1690
TCONS_00053882	coding	0.304	3194
TCONS_00091413	coding	0.339	3665
TCONS_00068845	coding	0.43	1502
TCONS_00044762	noncoding	-0.343654	238
TCONS_00021217	coding	0.292	1682
TCONS_00052321	coding	0.375	797
TCONS_00102066	coding	0.225	718
TCONS_00067448	coding	0.551	2314
TCONS_00044513	coding	0.108	4148
TCONS_00056879	noncoding	-0.165069	1716
TCONS_00089091	coding	0.531	660
TCONS_00064068	coding	0.237	893
TCONS_00010392	coding	0.226	5897
TCONS_00021583	coding	0.426	3781
TCONS_00087457	coding	0.279	592
TCONS_00031361	coding	0.116	7407
TCONS_00010860	coding	0.313	1264
TCONS_00079477	coding	0.277	1624
TCONS_00008653	coding	0.279	750
TCONS_00088503	coding	0.055	557
TCONS_00022385	coding	0.228	2442
TCONS_00092224	coding	0.267	919
TCONS_00023016	coding	0.482	850
TCONS_00024338	coding	0.272	775
TCONS_00070766	coding	0.239	3356
TCONS_00070114	coding	0.264	4160
TCONS_00071415	noncoding	-0.0229376	951
TCONS_00072236	coding	0.289	4559
TCONS_00025372	coding	0.229	2573
TCONS_00030461	coding	0.269	2684
TCONS_00104258	coding	0.356	1446
TCONS_00039194	noncoding	-0.0335872	1610
TCONS_00110246	noncoding	-0.0344064	442
TCONS_00069366	noncoding	-0.012288	873
TCONS_00094591	coding	0.28	2944
TCONS_00071746	coding	0.241	1247
TCONS_00106951	coding	0.222	535
TCONS_00099551	coding	0.318	430
TCONS_00070054	noncoding	-0.0114688	2256
TCONS_00053877	coding	0.297	2888
TCONS_00076976	coding	0.092	2634
TCONS_00048650	noncoding	-0.0946176	2490
TCONS_00054895	noncoding	-0.14295	439
TCONS_00026599	coding	0.222	4029
TCONS_00004190	coding	0.043	324
TCONS_00020168	coding	0.119	1065
TCONS_00058422	noncoding	-0.15401	352
TCONS_00057627	coding	0.218	1237
TCONS_00010705	noncoding	-0.0057344	845
TCONS_00050592	coding	0.371	2214
TCONS_00031308	coding	0.21	1486
TCONS_00035017	coding	0.215	2788
TCONS_00037926	noncoding	-0.022528	10050
TCONS_00039649	coding	0.29	4667
TCONS_00070792	coding	0.648	976
TCONS_00004515	coding	0.227	1187
TCONS_00045641	coding	0.04	1171
TCONS_00090382	noncoding	-0.0421888	724
TCONS_00070120	coding	0.327	1994
TCONS_00057691	coding	0.376	954
TCONS_00056428	coding	0.219	682
TCONS_00000555	coding	0.13	1130
TCONS_00078125	coding	0.291	499
TCONS_00027046	coding	0.397	1427
TCONS_00037503	coding	0.144	625
TCONS_00078541	coding	0.193	551
TCONS_00098230	coding	0.189	2336
TCONS_00039587	noncoding	-0.057344	977
TCONS_00073092	coding	0.213	849
TCONS_00067761	coding	0.278	1443
TCONS_00108136	coding	0.026	3639
TCONS_00045046	noncoding	-0.028672	258
TCONS_00051467	noncoding	-0.098304	1044
TCONS_00108310	coding	0.297	3071
TCONS_00049280	coding	0.592	615
TCONS_00084690	noncoding	-0.10199	2958
TCONS_00042877	coding	0.111	509
TCONS_00069474	coding	0.192	1426
TCONS_00073030	coding	0.403	1143
TCONS_00032967	coding	0.097	1355
TCONS_00057858	coding	0.269	869
TCONS_00028744	coding	0.299	227
TCONS_00078092	coding	0.533	926
TCONS_00114086	coding	0.139	2261
TCONS_00037912	coding	0.084	3587
TCONS_00025841	coding	0.246	1544
TCONS_00070089	coding	0.264	4129
TCONS_00038095	noncoding	-0.0229376	497
TCONS_00102838	coding	0.181	981
TCONS_00056877	coding	0.001	2440
TCONS_00087467	coding	0.17	1169
TCONS_00034202	coding	0.188	501
TCONS_00044944	coding	0.2	1279
TCONS_00029933	coding	0.172	2040
TCONS_00069927	coding	0.357	1458
TCONS_00050595	coding	0.352	3842
TCONS_00079475	coding	0.302	2501
TCONS_00075645	coding	0.266	4666
TCONS_00072659	coding	0.425	1499
TCONS_00037886	noncoding	-0.022528	10951
TCONS_00006707	coding	0.096	2129
TCONS_00069473	coding	0.192	1477
TCONS_00013847	coding	0.184	4730
TCONS_00003097	noncoding	-0.098304	2131
TCONS_00090215	coding	0.328	813
TCONS_00068816	noncoding	-0.0004096	214
TCONS_00102789	coding	0.311	1328
TCONS_00104787	coding	0.159	2607
TCONS_00018238	coding	0.256	1662
TCONS_00110383	coding	0.204	1257
TCONS_00111586	coding	0.206	1498
TCONS_00102364	coding	0.203	6726
TCONS_00032411	coding	0.346	3741
TCONS_00011530	coding	0.228	1777
TCONS_00031686	coding	0.338	1462
TCONS_00075084	noncoding	-0.026624	7007
TCONS_00074240	coding	0.213	913
TCONS_00104603	coding	0.102	897
TCONS_00113828	coding	0.222	930
TCONS_00000807	noncoding	-0.0004096	473
TCONS_00037046	noncoding	-0.233472	942
TCONS_00108028	noncoding	-0.232653	1062
TCONS_00069305	coding	0.233	2960
TCONS_00069698	coding	0.163	5178
TCONS_00089738	coding	0.145	2771
TCONS_00031117	noncoding	-0.02048	285
TCONS_00111949	coding	0.222	1866
TCONS_00092530	coding	0.137	1949
TCONS_00063994	coding	0.346	676
TCONS_00072241	coding	0.181	1930
TCONS_00012626	noncoding	-0.0126976	472
TCONS_00065569	coding	0.613	1622
TCONS_00056040	coding	0.27	10169
TCONS_00091267	coding	0.23	3031
TCONS_00062836	coding	0.326	1597
TCONS_00105198	coding	0.148	1653
TCONS_00084494	coding	0.326	1145
TCONS_00003191	coding	0.12	8038
TCONS_00081606	noncoding	-0.0290816	571
TCONS_00037903	noncoding	-0.022528	10878
TCONS_00014495	noncoding	-0.0704512	803
TCONS_00067117	coding	0.594	529
TCONS_00113147	coding	0.16	1276
TCONS_00004484	coding	0.413	1781
TCONS_00106629	coding	0.211	1604
TCONS_00006649	coding	0.162	1223
TCONS_00027681	coding	0.148	7816
TCONS_00008949	noncoding	-0.045056	529
TCONS_00036726	coding	0.318	2047
TCONS_00109145	noncoding	-0.045056	550
TCONS_00012522	coding	0.139	1411
TCONS_00111220	coding	0.408	1522
TCONS_00081150	noncoding	-0.0167936	1152
TCONS_00023492	coding	0.241	623
TCONS_00080220	noncoding	-0.270336	547
TCONS_00048786	coding	0.248	708
TCONS_00013327	coding	0.182	4437
TCONS_00003140	coding	0.277	2103
TCONS_00022382	coding	0.228	2432
TCONS_00056461	coding	0.248	1758
TCONS_00006703	coding	0.096	2381
TCONS_00068414	noncoding	-0.024576	1672
TCONS_00106194	coding	0.227	3971
TCONS_00038396	coding	0.029	2894
TCONS_00004429	coding	0.301	5049
TCONS_00099554	coding	0.413	1235
TCONS_00031422	coding	0.198	2624
TCONS_00088242	coding	0.603	1843
TCONS_00072237	coding	0.295	2867
TCONS_00017806	coding	0.392	2123
TCONS_00065274	noncoding	-0.0249856	745
TCONS_00039069	coding	0.226	2646
TCONS_00032362	noncoding	-0.0004096	292
TCONS_00020682	coding	0.286	1376
TCONS_00056843	coding	0.469	543
TCONS_00065555	coding	0.269	1113
TCONS_00024372	coding	0.302	1145
TCONS_00039641	coding	0.258	4642
TCONS_00036452	coding	0.248	515
TCONS_00048779	coding	0.163	2033
TCONS_00084689	noncoding	-0.032768	3551
TCONS_00030421	coding	0.181	742
TCONS_00050295	noncoding	-0.086016	330
TCONS_00046380	noncoding	-0.0192512	483
TCONS_00028998	coding	0.373	283
TCONS_00108478	coding	0.278	4932
TCONS_00022956	coding	0.215	3469
TCONS_00085755	noncoding	-0.0241664	2695
TCONS_00050336	coding	0.244	308
TCONS_00031296	coding	0.091	614
TCONS_00096640	noncoding	-0.0335872	396
TCONS_00034200	noncoding	-0.0073728	305
TCONS_00015173	noncoding	-0.145818	2185
TCONS_00020196	coding	0.274	489
TCONS_00053498	coding	0.268	1119
TCONS_00015988	coding	0.118	857
TCONS_00005705	coding	0.249	2843
TCONS_00086484	coding	0.227	1351
TCONS_00031382	coding	0.09	3367
TCONS_00043224	coding	0.655	2102
TCONS_00075718	coding	0.354	310
TCONS_00082671	coding	0.355	358
TCONS_00018806	coding	0.422	2184
TCONS_00111789	noncoding	-0.024576	1521
TCONS_00027472	coding	0.246	720
TCONS_00113308	coding	0.11	716
TCONS_00065963	noncoding	-0.0401408	449
TCONS_00106230	coding	0.192	839
TCONS_00103264	coding	0.439	871
TCONS_00031364	coding	0.198	3503
TCONS_00004426	coding	0.206	4924
TCONS_00030127	coding	0.145	5667
TCONS_00099103	coding	0.157	360
TCONS_00032807	coding	0.166	2502
TCONS_00059410	coding	0.134	2191
TCONS_00023412	coding	0.195	5760
TCONS_00046134	coding	0.242	605
TCONS_00108341	coding	0.076	3669
TCONS_00092896	noncoding	-0.032768	346
TCONS_00102839	coding	0.181	673
TCONS_00050948	coding	0.329	2046
TCONS_00102367	noncoding	-0.0004096	970
TCONS_00037531	noncoding	-0.139264	460
TCONS_00040463	coding	0.346	1430
TCONS_00070052	noncoding	-0.0114688	2287
TCONS_00083986	coding	0.367	3105
TCONS_00000803	noncoding	-0.057344	505
TCONS_00036623	coding	0.327	3261
TCONS_00005101	coding	0.181	1588
TCONS_00061508	noncoding	-0.049152	1949
TCONS_00037505	coding	0.306	428
TCONS_00069697	coding	0.137	1216
TCONS_00112242	coding	0.181	1060
TCONS_00022386	coding	0.228	2453
TCONS_00022383	coding	0.228	2363
TCONS_00092238	noncoding	-0.0126976	646
TCONS_00021915	coding	0.18	2829
TCONS_00104049	noncoding	-0.0475136	1782
TCONS_00049107	noncoding	-0.0421888	514
TCONS_00081607	coding	0.262	2155
TCONS_00056434	coding	0.001	369
TCONS_00088039	coding	0.211	3943
TCONS_00055866	coding	0.251	3745
TCONS_00076965	coding	0.504	2200
TCONS_00090339	coding	0.351	1452
TCONS_00023472	coding	0.27	3626
TCONS_00098431	coding	0.119	2567
TCONS_00025481	coding	0.144	506
TCONS_00095593	coding	0.178	716
TCONS_00076837	coding	0.28	1263
TCONS_00016619	noncoding	-0.0360448	549
TCONS_00108340	coding	0.076	4575
TCONS_00027279	coding	0.176	964
TCONS_00084153	coding	0.316	459
TCONS_00016996	coding	0.257	805
TCONS_00019393	coding	0.344	1275
TCONS_00110984	coding	0.243	970
TCONS_00075229	noncoding	-0.016384	1661
TCONS_00019327	coding	0.173	1279
TCONS_00093711	coding	0.383	1376
TCONS_00021924	coding	0.321	1801
TCONS_00085764	coding	0.21	2217
TCONS_00053878	coding	0.295	2885
TCONS_00013158	coding	0.239	761
TCONS_00053865	coding	0.251	2575
TCONS_00032401	coding	0.346	3649
TCONS_00093948	coding	0.515	2995
TCONS_00050593	coding	0.352	3332
TCONS_00069588	coding	0.244	1461
TCONS_00108274	coding	0.267	9398
TCONS_00104555	coding	0.146	2423
TCONS_00091416	coding	0.342	3735
TCONS_00071989	noncoding	-0.06144	785
TCONS_00065962	coding	0.198	619
TCONS_00098231	coding	0.225	703
TCONS_00057118	noncoding	-0.0176128	644
TCONS_00031116	noncoding	-0.045056	234
TCONS_00024430	coding	0.238	1999
TCONS_00085800	coding	0.118	2581
TCONS_00004430	coding	0.301	4901
TCONS_00011196	coding	0.211	2920
TCONS_00063587	coding	0.586	321
TCONS_00079117	coding	0.442	514
TCONS_00074227	coding	0.086	869
TCONS_00069926	coding	0.553	2321
TCONS_00107249	coding	0.246	1338
TCONS_00062347	coding	0.272	2602
TCONS_00110183	coding	0.208	1698
TCONS_00095498	coding	0.139	783
TCONS_00072880	noncoding	-0.0004096	216
TCONS_00091095	coding	0.475	732
TCONS_00034882	coding	0.301	1444
TCONS_00106287	coding	0.455	2462
TCONS_00052322	coding	0.375	775
TCONS_00073096	coding	0.181	1576
TCONS_00075649	coding	0.412	4793
TCONS_00106745	coding	0.344	283
TCONS_00000182	coding	0.16	4556
TCONS_00008546	noncoding	-0.0028672	1598
TCONS_00009984	coding	0.286	669
TCONS_00064037	coding	0.436	1648
TCONS_00045321	noncoding	-0.02048	1039
TCONS_00113314	coding	0.328	2017
TCONS_00076618	coding	0.266	3375
TCONS_00085857	noncoding	-0.012288	664
TCONS_00017954	coding	0.14	2227
TCONS_00070079	coding	0.327	2710
TCONS_00091062	noncoding	-0.053248	729
TCONS_00068169	coding	0.24	1206
TCONS_00085868	coding	0.202	2731
TCONS_00111699	coding	0.27	2725
TCONS_00018102	coding	0.316	5819
TCONS_00023590	noncoding	-0.057344	3966
TCONS_00022389	coding	0.228	2446
TCONS_00000569	noncoding	-0.0663552	779
TCONS_00002731	coding	0.183	1992
TCONS_00098878	coding	0.151	2012
TCONS_00068415	noncoding	-0.049152	1009
TCONS_00041957	coding	0.477	821
TCONS_00003467	coding	0.213	631
TCONS_00026680	coding	0.41	1713
TCONS_00038441	coding	0.114	1075
TCONS_00022585	noncoding	-0.024576	322
TCONS_00034232	coding	0.22	898
TCONS_00031644	coding	0.455	2508
TCONS_00099621	coding	0.093	1067
TCONS_00011347	noncoding	-0.22528	822
TCONS_00088143	coding	0.185	504
TCONS_00050953	coding	0.264	2041
TCONS_00010146	noncoding	-0.02048	647
TCONS_00050296	coding	0.245	1125
TCONS_00053764	coding	0.409	1619
TCONS_00036747	coding	0.405	2071
TCONS_00031384	coding	0.098	3401
TCONS_00060697	coding	0.226	700
TCONS_00088718	coding	0.26	2438
TCONS_00014342	coding	0.175	1105
TCONS_00087460	coding	0.227	2455
TCONS_00019739	coding	0.475	557
TCONS_00005706	coding	0.239	2767
TCONS_00090343	coding	0.528	1313
TCONS_00006701	coding	0.14	2115
TCONS_00003218	coding	0.107	4415
TCONS_00036867	coding	0.071	1972
TCONS_00037890	coding	0.084	9007
TCONS_00078056	coding	0.481	446
TCONS_00031427	coding	0.272	2096
TCONS_00085767	coding	0.097	6190
TCONS_00100885	noncoding	-0.012288	1057
TCONS_00023588	coding	0.091	3836
TCONS_00023347	coding	0.222	2701
TCONS_00105221	coding	0.394	2816
TCONS_00048836	coding	0.18	2820
TCONS_00046979	coding	0.244	5573
TCONS_00021212	coding	0.281	1721
TCONS_00070106	coding	0.264	4642
TCONS_00051579	noncoding	-0.049152	2491
TCONS_00023946	coding	0.126	511
TCONS_00053876	coding	0.296	2894
TCONS_00008552	coding	0.233	1523
TCONS_00031795	coding	0.421	782
TCONS_00022398	coding	0.228	2440
TCONS_00069925	coding	0.553	2326
TCONS_00071721	coding	0.418	664
TCONS_00105796	coding	0.253	1565
TCONS_00114072	coding	0.211	2665
TCONS_00034969	coding	0.348	5018
TCONS_00085757	coding	0.364	3758
TCONS_00003184	coding	0.146	7538
TCONS_00085888	coding	0.181	5663
TCONS_00051627	coding	0.3	1819
TCONS_00050937	coding	0.329	2012
TCONS_00104050	noncoding	-0.069632	959
TCONS_00065964	coding	0.126	967
TCONS_00016540	noncoding	-0.14336	308
TCONS_00099795	noncoding	-0.004096	936
TCONS_00078071	coding	0.109	1598
TCONS_00102886	coding	0.059	2683
TCONS_00037896	coding	0.098	7101
TCONS_00050598	coding	0.371	2724
TCONS_00084826	coding	0.202	5473
TCONS_00025540	coding	0.308	1187
TCONS_00108122	coding	0.207	3252
TCONS_00070055	coding	0.06	3049
TCONS_00108308	coding	0.271	501
TCONS_00037915	coding	0.084	9725
TCONS_00106271	coding	0.395	2658
TCONS_00034971	coding	0.161	1386
TCONS_00043310	noncoding	-0.218317	299
TCONS_00062838	coding	0.326	2289
TCONS_00050929	coding	0.329	2036
TCONS_00039638	coding	0.322	4630
TCONS_00107818	coding	0.014	489
TCONS_00107496	coding	0.317	1073
TCONS_00053871	coding	0.251	3214
TCONS_00114083	coding	0.14	3313
TCONS_00003189	coding	0.127	6887
TCONS_00109917	coding	0.334	828
TCONS_00034865	coding	0.52	904
TCONS_00045811	coding	0.237	9797
TCONS_00081112	noncoding	-0.036864	779
TCONS_00086606	coding	0.548	1579
TCONS_00035940	noncoding	-0.0589824	662
TCONS_00019885	coding	0.104	1616
TCONS_00082628	coding	0.451	1337
TCONS_00058782	coding	0.301	3223
TCONS_00089371	noncoding	-0.090112	733
TCONS_00108271	coding	0.193	6341
TCONS_00070097	coding	0.327	2741
TCONS_00059127	coding	0.141	4841
TCONS_00019811	coding	0.188	1636
TCONS_00057603	coding	0.208	572
TCONS_00063764	coding	0.294	1164
TCONS_00092495	coding	0.139	3007
TCONS_00078964	coding	0.329	485
TCONS_00050294	coding	0.262	261
TCONS_00003361	noncoding	-0.026624	466
TCONS_00007159	coding	0.266	1298
TCONS_00034201	coding	0.195	495
TCONS_00011529	coding	0.305	692
TCONS_00048840	coding	0.193	2836
TCONS_00017292	noncoding	-0.1024	553
TCONS_00091684	noncoding	-0.0815104	1212
TCONS_00072754	noncoding	-0.04096	1051
TCONS_00085795	coding	0.118	2589
TCONS_00095137	coding	0.236	2039
TCONS_00075644	coding	0.197	4443
TCONS_00019301	coding	0.461	895
TCONS_00087406	coding	0.39	672
TCONS_00016601	coding	0.417	1100
TCONS_00064653	coding	0.314	1974
TCONS_00037504	coding	0.217	808
TCONS_00084035	noncoding	-0.145408	305
TCONS_00006651	coding	0.218	1994
TCONS_00108659	coding	0.164	1347
TCONS_00039669	coding	0.167	4077
TCONS_00063778	coding	0.117	1697
TCONS_00064272	coding	0.11	1480
TCONS_00047697	coding	0.309	1503
TCONS_00032399	coding	0.346	3669
TCONS_00003203	coding	0.125	10005
TCONS_00028791	coding	0.379	1114
TCONS_00040300	coding	0.043	644
TCONS_00006709	coding	0.084	1430
TCONS_00010843	coding	0.148	1027
TCONS_00004435	coding	0.32	6534
TCONS_00020681	coding	0.309	1552
TCONS_00091414	coding	0.352	3603
TCONS_00037900	coding	0.098	4896
TCONS_00106746	coding	0.36	351
TCONS_00023986	coding	0.2	1303
TCONS_00011617	coding	0.192	1410
TCONS_00060708	noncoding	-0.280986	951
TCONS_00079472	coding	0.179	1011
TCONS_00069959	coding	0.522	984
TCONS_00032387	coding	0.346	3557
TCONS_00053885	coding	0.302	3185
TCONS_00028444	noncoding	-0.0299008	573
TCONS_00003198	coding	0.107	6508
TCONS_00029708	coding	0.355	581
TCONS_00089803	coding	0.101	1341
TCONS_00050664	noncoding	-0.053248	883
TCONS_00003181	coding	0.127	7699
TCONS_00040851	coding	0.356	732
TCONS_00070066	coding	0.327	3167
TCONS_00088870	coding	0.299	1211
TCONS_00081765	coding	0.176	511
TCONS_00005805	coding	0.165	740
TCONS_00070099	coding	0.264	3645
TCONS_00013846	coding	0.184	4102
TCONS_00096006	coding	0.615	625
TCONS_00078336	coding	0.732	701
TCONS_00109653	noncoding	-0.0475136	1344
TCONS_00034231	coding	0.129	1680
TCONS_00098889	coding	0.264	1307
TCONS_00092225	coding	0.228	850
TCONS_00085478	coding	0.151	563
TCONS_00000938	coding	0.242	5774
TCONS_00088801	coding	0.129	895
TCONS_00109921	coding	0.275	1080
TCONS_00097538	coding	0.197	1257
TCONS_00016100	noncoding	-0.0753664	735
TCONS_00065046	coding	0.182	1517
TCONS_00017353	coding	0.362	1355
TCONS_00080585	coding	0.4	1606
TCONS_00112351	coding	0.169	1324
TCONS_00078387	coding	0.345	2355
TCONS_00091341	noncoding	-0.024576	416
TCONS_00032634	coding	0.52	1063
TCONS_00076962	coding	0.506	2320
TCONS_00110507	coding	0.217	1699
TCONS_00099336	coding	0.158	1545
TCONS_00045246	noncoding	-0.0380928	4443
TCONS_00037439	coding	0.395	607
TCONS_00001601	coding	0.394	559
TCONS_00035939	noncoding	-0.0069632	706
TCONS_00010969	coding	0.265	4932
TCONS_00110714	coding	0.13	898
TCONS_00112847	coding	0.271	1233
TCONS_00070006	coding	0.229	1405
TCONS_00076219	noncoding	-0.004096	531
TCONS_00008823	coding	0.602	1826
TCONS_00027133	coding	0.25	1658
TCONS_00013534	coding	0.478	270
TCONS_00004442	coding	0.32	6396
TCONS_00096255	coding	0.188	2179
TCONS_00089862	coding	0.322	696
TCONS_00080329	coding	0.438	1003
TCONS_00092200	coding	0.25	788
TCONS_00039646	coding	0.322	4619
TCONS_00102365	noncoding	-0.0049152	1094
TCONS_00058781	coding	0.301	3052
TCONS_00027095	coding	0.199	2080
TCONS_00063967	coding	0.687	843
TCONS_00022395	coding	0.228	2461
TCONS_00087974	coding	0.065	3272
TCONS_00009461	noncoding	-0.0356352	947
TCONS_00027517	coding	0.176	614
TCONS_00107987	coding	0.172	1762
TCONS_00089739	coding	0.185	4221
TCONS_00062823	coding	0.293	2339
TCONS_00004421	coding	0.32	6360
TCONS_00027938	noncoding	-0.0520192	1226
TCONS_00004441	coding	0.301	5046
TCONS_00110860	coding	0.2	3840
TCONS_00017054	noncoding	-0.221184	312
TCONS_00007160	noncoding	-0.201933	385
TCONS_00032405	coding	0.346	3382
TCONS_00003206	coding	0.112	2174
TCONS_00060664	coding	0.222	1086
TCONS_00031358	coding	0.329	1562
TCONS_00036649	coding	0.254	1452
TCONS_00093634	coding	0.286	3917
TCONS_00070553	noncoding	-0.17449	734
TCONS_00082068	noncoding	-0.086016	673
TCONS_00092305	coding	0.479	3675
TCONS_00087976	coding	0.065	3276
TCONS_00091411	coding	0.339	3664
TCONS_00077952	coding	0.378	1435
TCONS_00029082	noncoding	-0.0004096	596
TCONS_00102371	coding	0.295	726
TCONS_00105452	noncoding	-0.0151552	1029
TCONS_00084931	coding	0.34	1310
TCONS_00006708	noncoding	-0.0733184	1740
TCONS_00102669	coding	0.116	1241
TCONS_00065363	coding	0.159	493
TCONS_00056322	noncoding	-0.323584	1058
TCONS_00070119	coding	0.327	4456
TCONS_00085624	coding	0.707	678
TCONS_00039636	coding	0.322	4712
TCONS_00111770	coding	0.01	2388
TCONS_00007757	coding	0.31	1331
TCONS_00031399	coding	0.091	5410
TCONS_00037766	coding	0.127	3497
TCONS_00003190	coding	0.121	8763
TCONS_00108339	coding	0.076	3895
TCONS_00096035	coding	0.465	1162
TCONS_00069965	coding	0.092	1378
TCONS_00007219	coding	0.133	735
TCONS_00012786	coding	0.092	1702
TCONS_00097976	coding	0.357	3166
TCONS_00062431	noncoding	-0.036864	766
TCONS_00050587	coding	0.345	2514
TCONS_00031794	coding	0.25	1946
TCONS_00006706	noncoding	-0.294912	1377
TCONS_00055738	noncoding	-0.0155648	555
TCONS_00047892	coding	0.057	3631
TCONS_00008402	coding	0.139	704
TCONS_00093699	coding	0.136	527
TCONS_00110384	coding	0.2	1304
TCONS_00054808	coding	0.301	1648
TCONS_00008203	coding	0.062	5374
TCONS_00061434	coding	0.424	989
TCONS_00031645	coding	0.148	2707
TCONS_00036727	coding	0.318	2042
TCONS_00035716	coding	0.492	1699
TCONS_00030128	noncoding	-0.0139264	3255
TCONS_00079159	coding	0.173	2391
TCONS_00008939	coding	0.241	880
TCONS_00027315	coding	0.208	2209
TCONS_00026123	coding	0.174	2200
TCONS_00004436	coding	0.301	5062
TCONS_00034576	noncoding	-0.108544	581
TCONS_00063839	coding	0.266	822
TCONS_00062818	coding	0.293	2442
TCONS_00091393	coding	0.18	5226
TCONS_00037925	coding	0.098	3969
TCONS_00092231	coding	0.228	985
TCONS_00056112	coding	0.146	1322
TCONS_00035261	coding	0.267	407
TCONS_00013212	coding	0.157	3361
TCONS_00038847	noncoding	-0.0331776	1103
TCONS_00039476	coding	0.217	809
TCONS_00099474	coding	0.145	1662
TCONS_00071413	noncoding	-0.069632	929
TCONS_00108081	coding	0.01	1542
TCONS_00064685	coding	0.265	1183
TCONS_00032089	coding	0.363	1505
TCONS_00097597	coding	0.343	851
TCONS_00108135	coding	0.026	2878
TCONS_00028802	coding	0.219	1065
TCONS_00054313	coding	0.406	1979
TCONS_00092987	coding	0.163	2711
TCONS_00074297	noncoding	-0.065536	309
TCONS_00080774	coding	0.443	1725
TCONS_00043974	coding	0.39	732
TCONS_00039106	coding	0.438	2971
TCONS_00111869	coding	0.079	1160
TCONS_00087461	coding	0.227	2452
TCONS_00056782	noncoding	-0.069632	903
TCONS_00066841	coding	0.267	1198
TCONS_00110667	coding	0.311	963
TCONS_00009956	coding	0.316	4103
TCONS_00016427	noncoding	-0.045056	790
TCONS_00045649	coding	0.386	5780
TCONS_00034191	coding	0.055	1863
TCONS_00038457	coding	0.176	8462
TCONS_00107819	noncoding	-0.0004096	608
TCONS_00025706	coding	0.324	2637
TCONS_00070067	coding	0.264	2807
TCONS_00023980	noncoding	-0.0311296	1042
TCONS_00062815	coding	0.326	1191
TCONS_00017059	coding	0.188	1293
TCONS_00102840	coding	0.181	641
TCONS_00001584	coding	0.563	2200
TCONS_00114079	coding	0.22	1133
TCONS_00067778	coding	0.323	2972
TCONS_00027453	noncoding	-0.032768	208
TCONS_00072242	coding	0.459	3270
TCONS_00053153	coding	0.374	763
TCONS_00003096	noncoding	-0.098304	2063
TCONS_00031721	coding	0.348	1694
TCONS_00077272	noncoding	-0.0393216	463
TCONS_00002692	coding	0.18	1734
TCONS_00007790	coding	0.206	1638
TCONS_00111786	noncoding	-0.0397312	2235
TCONS_00086320	noncoding	-0.179814	225
TCONS_00003572	coding	0.268	1773
TCONS_00006697	coding	0.145	2106
TCONS_00096206	coding	0.141	1165
TCONS_00111733	coding	0.132	6332
TCONS_00070004	coding	0.197	803
TCONS_00039639	coding	0.322	4608
TCONS_00037443	coding	0.301	670
TCONS_00089401	coding	0.083	3246
TCONS_00054841	coding	0.191	1355
TCONS_00040759	noncoding	-0.0135168	421
TCONS_00107144	coding	0.25	514
TCONS_00057561	noncoding	-0.397312	262
TCONS_00016413	noncoding	-0.0004096	284
TCONS_00003426	coding	0.247	849
TCONS_00034198	coding	0.222	490
TCONS_00030131	coding	0.125	3747
TCONS_00026747	coding	0.048	2195
TCONS_00028757	noncoding	-0.14336	530
TCONS_00092919	coding	0.484	748
TCONS_00005463	coding	0.13	1151
TCONS_00038230	coding	0.229	1026
TCONS_00094929	coding	0.406	1277
TCONS_00027682	coding	0.148	7556
TCONS_00070050	noncoding	-0.258048	1046
TCONS_00084935	coding	0.079	1701
TCONS_00020334	coding	0.407	639
TCONS_00020967	coding	0.39	1248
TCONS_00045802	noncoding	-0.016384	2209
TCONS_00049561	coding	0.206	1388
TCONS_00008929	coding	0.155	640
TCONS_00095744	coding	0.201	4918
TCONS_00023547	noncoding	-0.036864	359
TCONS_00085486	coding	0.236	4240
TCONS_00070115	coding	0.327	3258
TCONS_00093473	coding	0.331	1369
TCONS_00036755	coding	0.135	2116
TCONS_00013563	coding	0.211	1169
TCONS_00098578	coding	0.117	2315
TCONS_00087973	coding	0.065	4177
TCONS_00039525	coding	0.486	1976
TCONS_00111692	coding	0.086	835
TCONS_00068823	coding	0.474	468
TCONS_00062808	coding	0.295	4510
TCONS_00095517	coding	0.06	12258
TCONS_00053888	coding	0.281	2549
TCONS_00049356	coding	0.203	1346
TCONS_00096720	coding	0.027	729
TCONS_00039665	coding	0.281	4593
TCONS_00018299	noncoding	-0.0167936	1611
TCONS_00092230	noncoding	-0.0577536	864
TCONS_00091055	noncoding	-0.0376832	394
TCONS_00039650	coding	0.322	4589
TCONS_00091409	coding	0.339	3599
TCONS_00037922	coding	0.098	1790
TCONS_00017268	coding	0.158	1241
TCONS_00077899	coding	0.377	1095
TCONS_00033354	coding	0.104	1236
TCONS_00003197	coding	0.085	6495
TCONS_00052569	coding	0.336	1895
TCONS_00092304	coding	0.315	614
TCONS_00030129	coding	0.151	5132
TCONS_00026896	noncoding	-0.147456	679
TCONS_00069930	coding	0.254	2901
TCONS_00109919	coding	0.274	1155
TCONS_00058871	coding	0.394	1418
TCONS_00010286	coding	0.176	1763
TCONS_00009934	coding	0.187	1846
TCONS_00000347	coding	0.204	2215
TCONS_00092533	coding	0.294	1788
TCONS_00079476	coding	0.302	2443
TCONS_00021947	coding	0.342	1405
TCONS_00008204	coding	0.041	3979
TCONS_00032394	coding	0.25	3392
TCONS_00079766	coding	0.237	1659
TCONS_00038806	coding	0.08	2267
TCONS_00068579	coding	0.399	2332
TCONS_00089174	coding	0.134	967
TCONS_00029936	noncoding	-0.0565248	609
TCONS_00085887	coding	0.148	2020
TCONS_00105134	coding	0.185	635
TCONS_00101604	coding	0.262	858
TCONS_00070464	coding	0.543	254
TCONS_00093957	coding	0.48	484
TCONS_00007917	coding	0.241	4325
TCONS_00079471	coding	0.14	783
TCONS_00045040	coding	0.137	4747
TCONS_00090792	coding	0.26	3453
TCONS_00097476	coding	0.24	2361
TCONS_00092199	noncoding	-0.147046	631
TCONS_00112238	coding	0.281	2278
TCONS_00019307	coding	0.302	1382
TCONS_00037542	noncoding	-0.0135168	1425
TCONS_00069795	coding	0.217	1446
TCONS_00088871	coding	0.299	1873
TCONS_00039826	coding	0.105	1303
TCONS_00080357	coding	0.423	2219
TCONS_00091338	coding	0.453	1617
TCONS_00052434	coding	0.169	1451
TCONS_00019452	coding	0.058	2051
TCONS_00011959	coding	0.123	1830
TCONS_00104441	noncoding	-0.0004096	320
TCONS_00031646	coding	0.135	1761
TCONS_00043278	coding	0.3	533
TCONS_00022578	coding	0.057	1589
TCONS_00112681	coding	0.432	1771
TCONS_00040695	noncoding	-0.02048	1347
TCONS_00035935	noncoding	-0.012288	1217
TCONS_00043893	coding	0.15	1094
TCONS_00060094	coding	0.198	1651
TCONS_00045231	coding	0.148	2059
TCONS_00022401	coding	0.228	2355
TCONS_00017364	coding	0.242	898
TCONS_00013580	coding	0.364	512
TCONS_00071106	coding	0.401	3816
TCONS_00003156	coding	0.107	5279
TCONS_00063841	coding	0.152	621
TCONS_00007967	coding	0.457	4252
TCONS_00092938	coding	0.255	231
TCONS_00022583	noncoding	-0.0004096	203
TCONS_00073622	noncoding	-0.028672	287
TCONS_00084022	coding	0.228	734
TCONS_00022006	coding	0.463	378
TCONS_00057849	noncoding	-0.028672	1810
TCONS_00105197	coding	0.232	2404
TCONS_00070108	coding	0.264	5360
TCONS_00000482	coding	0.268	1249
TCONS_00012646	coding	0.376	337
TCONS_00096253	noncoding	-0.0339968	234
TCONS_00076966	coding	0.443	2387
TCONS_00002114	coding	0.243	1301
TCONS_00016852	coding	0.26	981
TCONS_00021763	noncoding	-0.004096	371
TCONS_00094965	coding	0.341	1721
TCONS_00065371	coding	0.464	496
TCONS_00059409	coding	0.372	540
TCONS_00003884	coding	0.086	413
TCONS_00105104	coding	0.569	1371
TCONS_00093151	coding	0.22	894
TCONS_00024265	noncoding	-0.024576	6159
TCONS_00004431	coding	0.302	6525
TCONS_00035938	noncoding	-0.0479232	217
TCONS_00070077	coding	0.264	2898
TCONS_00023987	coding	0.2	1306
TCONS_00040364	coding	0.139	1209
TCONS_00028997	coding	0.421	526
TCONS_00002002	coding	0.433	1362
TCONS_00049358	coding	0.082	433
TCONS_00023983	coding	0.056	1071
TCONS_00067545	coding	0.178	2238
TCONS_00050934	coding	0.264	2020
TCONS_00022579	noncoding	-0.065536	411
TCONS_00086876	noncoding	-0.155648	1479
TCONS_00060096	coding	0.493	2990
TCONS_00043551	coding	0.39	270
TCONS_00001580	coding	0.131	1642
TCONS_00056318	noncoding	-0.04096	360
TCONS_00024131	coding	0.279	1691
TCONS_00040729	coding	0.422	616
TCONS_00027937	coding	0.182	2388
TCONS_00108723	coding	0.087	2854
TCONS_00043560	noncoding	-0.036864	1040
TCONS_00067902	coding	0.165	1946
TCONS_00105984	coding	0.251	3664
TCONS_00037045	coding	0.299	997
TCONS_00070005	coding	0.231	1393
TCONS_00112352	coding	0.191	697
TCONS_00079465	coding	0.059	731
TCONS_00019033	coding	0.253	1820
TCONS_00004191	noncoding	-0.036864	332
TCONS_00015518	coding	0.192	1632
TCONS_00052308	noncoding	-0.0147456	532
TCONS_00020311	coding	0.385	7724
TCONS_00059895	noncoding	-0.0012288	979
TCONS_00010330	noncoding	-0.06144	711
TCONS_00005536	coding	0.22	1527
TCONS_00003172	coding	0.107	4216
TCONS_00103457	noncoding	-0.114278	707
TCONS_00003196	coding	0.085	5683
TCONS_00092253	coding	0.533	653
TCONS_00075620	coding	0.548	852
TCONS_00094348	noncoding	-0.04096	695
TCONS_00101156	coding	0.325	773
TCONS_00086865	coding	0.263	3177
TCONS_00084491	coding	0.318	1453
TCONS_00020247	coding	0.061	2492
TCONS_00050368	noncoding	-0.004096	348
TCONS_00003121	coding	0.107	4970
TCONS_00102800	coding	0.795	1799
TCONS_00060893	coding	0.1	2019
TCONS_00031260	noncoding	-0.278528	280
TCONS_00004438	coding	0.292	5066
TCONS_00037884	noncoding	-0.022528	11704
TCONS_00072235	coding	0.27	762
TCONS_00092620	coding	0.159	1621
TCONS_00069791	coding	0.019	877
TCONS_00087846	noncoding	-0.0262144	762
TCONS_00020275	noncoding	-0.147456	806
TCONS_00038456	coding	0.176	8316
TCONS_00091412	coding	0.349	3736
TCONS_00108337	coding	0.076	3948
TCONS_00089104	coding	0.342	3341
TCONS_00091057	coding	0.08	515
TCONS_00003165	coding	0.107	4395
TCONS_00053869	coding	0.302	4397
TCONS_00039652	coding	0.322	4649
TCONS_00055867	coding	0.243	3775
TCONS_00031396	coding	0.207	7017
TCONS_00067901	noncoding	-0.049152	2963
TCONS_00036097	coding	0.123	345
TCONS_00011909	coding	0.188	1176
TCONS_00037953	coding	0.144	5580
TCONS_00022708	noncoding	-0.0012288	596
TCONS_00040526	coding	0.163	365
TCONS_00062841	coding	0.293	2434
TCONS_00016543	noncoding	-0.0004096	320
TCONS_00003827	coding	0.298	1747
TCONS_00037919	coding	0.084	9751
TCONS_00019789	coding	0.256	1422
TCONS_00065038	coding	0.403	500
TCONS_00068824	coding	0.494	884
TCONS_00108399	coding	0.094	629
TCONS_00056324	noncoding	-0.114688	1948
TCONS_00075366	coding	0.162	1064
TCONS_00044790	coding	0.462	1354
TCONS_00032994	noncoding	-0.0344064	2310
TCONS_00002885	noncoding	-0.0479232	1554
TCONS_00085790	coding	0.118	2584
TCONS_00040524	noncoding	-0.086016	465
TCONS_00017354	coding	0.413	468
TCONS_00017153	noncoding	-0.0319488	1710
[truncated: 1,819 more rows]
