# Supplementary material for: Genome-Wide Identification of lncRNAs During Rice Seed Development
Source: Genes (Basel). 2020 Feb 26;11(3):243. doi: 10.3390/genes11030243 (PMC7140839; doi:10.3390/genes11030243)
Supplement: Supplementary file 1 [file genes-11-00243-s001.zip › Table S5.xlsx]

## Sheet: Pfam
Table S5. Analysis result by pfam.
LncRNA	HMM ID	HMM name	Type	HMM start	HMM end	HMM length	Bit score	E-value
TCONS_00043774	PF00009.22	GTP_EFTU	Domain	66	187	188	103.5	8.2e-30
TCONS_00043774	PF03144.20	GTP_EFTU_D2	Domain	1	74	74	32.2	7.8e-08
TCONS_00043774	PF00679.19	EFG_C	Domain	2	87	89	76.3	1.1e-21
TCONS_00043774	PF06421.7	LepA_C	Family	1	107	108	168.2	3.7e-50
TCONS_00043774	PF00009.22	GTP_EFTU	Domain	2	59	188	63	2.1e-17
TCONS_00032397	PF00161.14	RIP	Domain	44	112	206	25.8	4.7e-06
TCONS_00032397	PF00161.14	RIP	Domain	121	201	206	28.1	9.3e-07
TCONS_00032397	PF02902.14	Peptidase_C48	Domain	84	179	216	35.4	7.3e-09
TCONS_00095660	PF14389.1	Lzipper-MIP1	Family	17	88	88	71.4	4.5e-20
TCONS_00095660	PF04784.9	DUF547	Family	2	75	117	56.3	2.3e-15
TCONS_00070064	PF05970.9	PIF1	Family	327	364	364	40.2	1.8e-10
TCONS_00070064	PF02689.9	Herpes_Helicase	Family	740	807	819	30.2	9.2e-08
TCONS_00070064	PF05970.9	PIF1	Family	234	323	364	61.2	7e-17
TCONS_00023853	PF08100.6	Dimerisation	Domain	1	51	51	43.3	2.1e-11
TCONS_00023853	PF00891.13	Methyltransf_2	Family	4	165	241	118.3	2.6e-34
TCONS_00099557	PF14200.1	RicinB_lectin_2	Domain	42	105	105	37	2.9e-09
TCONS_00088958	PF10250.4	O-FucT	Family	3	47	351	50.5	1.4e-13
TCONS_00075652	PF00806.14	PUF	Repeat	6	22	35	20	0.0003
TCONS_00075652	PF02892.10	zf-BED	Domain	1	40	45	36.3	3e-09
TCONS_00075652	PF04937.10	DUF659	Family	6	57	153	51.3	7.7e-14
TCONS_00075652	PF00806.14	PUF	Repeat	4	24	35	20.6	0.00018
TCONS_00028832	PF08646.5	Rep_fac-A_C	Family	51	123	146	33.4	2.9e-08
TCONS_00028832	PF05970.9	PIF1	Family	295	364	364	96.5	1.3e-27
TCONS_00028832	PF08646.5	Rep_fac-A_C	Family	3	50	146	26.3	4.5e-06
TCONS_00090383	PF09072.5	TMA7	Family	2	23	63	34.6	1.8e-08
TCONS_00090383	PF09072.5	TMA7	Family	25	63	63	46.6	3e-12
TCONS_00053893	PF03859.11	CG-1	Domain	2	37	119	23.3	3.1e-05
TCONS_00053893	PF03859.11	CG-1	Domain	35	119	119	143	2.4e-42
TCONS_00090337	PF00240.18	ubiquitin	Domain	33	69	69	56.3	1.2e-15
TCONS_00067797	PF00010.21	HLH	Domain	1	54	54	42.2	4.1e-11
TCONS_00044584	PF00847.15	AP2	Domain	2	55	55	57.7	8.7e-16
TCONS_00080332	PF00182.14	Glyco_hydro_19	Domain	117	141	232	26.6	3.7e-06
TCONS_00080332	PF00182.14	Glyco_hydro_19	Domain	27	115	232	108.9	2.6e-31
TCONS_00053879	PF03859.11	CG-1	Domain	2	37	119	23.3	3.1e-05
TCONS_00053879	PF03859.11	CG-1	Domain	36	119	119	142	4.8e-42
TCONS_00079158	PF00319.13	SRF-TF	Domain	2	51	51	86.6	4.2e-25
TCONS_00091401	PF12799.2	LRR_4	Family	3	39	44	29.9	2.6e-07
TCONS_00113245	PF08263.7	LRRNT_2	Family	2	43	43	33.9	2e-08
TCONS_00003187	PF12166.3	DUF3595	Family	1	83	422	100	1.1e-28
TCONS_00028841	PF00704.23	Glyco_hydro_18	Domain	4	109	343	32.7	4.8e-08
TCONS_00084672	PF05754.9	DUF834	Domain	12	70	70	40.1	2e-10
TCONS_00102883	PF00249.26	Myb_DNA-binding	Domain	5	47	48	54.5	7.7e-15
TCONS_00017419	PF00078.22	RVT_1	Family	118	152	214	29.8	3.1e-07
TCONS_00017419	PF00078.22	RVT_1	Family	66	123	214	40.4	1.8e-10
TCONS_00111697	PF00098.18	zf-CCHC	Domain	2	17	18	22.9	4.7e-05
TCONS_00032395	PF00161.14	RIP	Domain	44	112	206	25.8	4.7e-06
TCONS_00032395	PF00161.14	RIP	Domain	121	201	206	28.1	9.3e-07
TCONS_00032395	PF02902.14	Peptidase_C48	Domain	84	179	216	35.4	7.3e-09
TCONS_00033605	PF00361.15	Oxidored_q1	Family	128	269	270	134.5	3.6e-39
TCONS_00106344	PF03080.10	DUF239	Family	63	229	229	115.1	2.2e-33
TCONS_00106344	PF03080.10	DUF239	Family	2	49	229	25.8	4.2e-06
TCONS_00086286	PF08263.7	LRRNT_2	Family	9	42	43	20.2	0.00038
TCONS_00086286	PF00560.28	LRR_1	Repeat	1	17	22	10.1	0.66
TCONS_00086286	PF00560.28	LRR_1	Repeat	1	18	22	9.3	1.2
TCONS_00086286	PF00560.28	LRR_1	Repeat	1	20	22	11.9	0.16
TCONS_00026281	PF00240.18	ubiquitin	Domain	5	64	69	28.7	5.1e-07
TCONS_00030463	PF03101.10	FAR1	Domain	48	90	91	40.9	2e-10
TCONS_00075651	PF02892.10	zf-BED	Domain	1	40	45	36.3	3e-09
TCONS_00075651	PF04937.10	DUF659	Family	6	57	153	51.3	7.7e-14
TCONS_00075651	PF00806.14	PUF	Repeat	2	34	35	19.4	0.00046
TCONS_00006694	PF14211.1	DUF4323	Family	6	49	121	27.2	3e-06
TCONS_00071943	PF00234.17	Tryp_alpha_amyl	Family	13	90	90	27.2	2.9e-06
TCONS_00053887	PF03859.11	CG-1	Domain	2	37	119	23.3	3.1e-05
TCONS_00053887	PF03859.11	CG-1	Domain	35	119	119	139.9	2.2e-41
TCONS_00057881	PF03016.10	Exostosin	Family	2	83	302	75.4	3.5e-21
TCONS_00036749	PF00240.18	ubiquitin	Domain	1	69	69	116.5	2.1e-34
TCONS_00036749	PF00240.18	ubiquitin	Domain	1	69	69	116.5	2.1e-34
TCONS_00052749	PF13837.1	Myb_DNA-bind_4	Domain	2	78	90	49.3	3.5e-13
TCONS_00017948	PF03140.10	DUF247	Family	1	390	391	251.8	9.8e-75
TCONS_00028435	PF02892.10	zf-BED	Domain	1	45	45	42.7	3.2e-11
TCONS_00028435	PF14372.1	DUF4413	Family	1	101	101	94.8	2.2e-27
TCONS_00028435	PF05699.9	Dimer_Tnp_hAT	Domain	1	84	84	105.7	6.2e-31
TCONS_00032673	PF13001.2	Ecm29	Family	1	85	499	107.8	4.2e-31
TCONS_00038243	PF01777.13	Ribosomal_L27e	Family	41	85	85	43.1	3.1e-11
TCONS_00038243	PF00467.24	KOW	Family	1	30	32	22.8	4.2e-05
TCONS_00075656	PF00806.14	PUF	Repeat	2	27	35	18.7	0.00077
TCONS_00075656	PF00806.14	PUF	Repeat	2	34	35	19.5	0.00042
TCONS_00075656	PF02892.10	zf-BED	Domain	1	40	45	36.3	3e-09
TCONS_00075656	PF04937.10	DUF659	Family	6	57	153	51.3	7.7e-14
TCONS_00055868	PF12074.3	DUF3554	Family	1	148	339	88.4	5e-25
TCONS_00055868	PF12074.3	DUF3554	Family	163	338	339	131.8	3.2e-38
TCONS_00077510	PF13359.1	DDE_4	Domain	1	49	153	30.6	2e-07
TCONS_00077510	PF13359.1	DDE_4	Domain	50	131	153	70.4	1.2e-19
TCONS_00002439	PF00892.15	EamA	Family	3	125	126	50.8	1.4e-13
TCONS_00112257	PF00069.20	Pkinase	Domain	110	169	260	55.7	3.6e-15
TCONS_00029196	PF00892.15	EamA	Family	2	101	126	45.1	8.1e-12
TCONS_00023195	PF00069.20	Pkinase	Domain	206	255	260	28.9	5.1e-07
TCONS_00023195	PF00069.20	Pkinase	Domain	155	202	260	50.7	1.2e-13
TCONS_00006711	PF14211.1	DUF4323	Family	6	49	121	27.2	3e-06
TCONS_00033610	PF00116.15	COX2	Domain	72	120	120	56.9	1.6e-15
TCONS_00033610	PF00361.15	Oxidored_q1	Family	214	269	270	39.6	3e-10
TCONS_00033580	PF00004.24	AAA	Family	2	28	132	27.5	2.6e-06
TCONS_00033580	PF01061.19	ABC2_membrane	Family	27	209	209	113.2	7.9e-33
TCONS_00098797	PF07876.7	Dabb	Domain	1	96	97	65.5	3.9e-18
TCONS_00098797	PF07876.7	Dabb	Domain	4	97	97	44.7	1.2e-11
TCONS_00098797	PF04841.8	Vps16_N	Family	215	277	410	21.3	7.2e-05
TCONS_00022402	PF12624.2	Chorein_N	Family	1	67	118	84.7	2.9e-24
TCONS_00022402	PF12624.2	Chorein_N	Family	65	116	118	36.8	2.1e-09
TCONS_00099552	PF14200.1	RicinB_lectin_2	Domain	43	104	105	38.3	1.2e-09
TCONS_00076407	PF00022.14	Actin	Family	373	393	393	23.3	1.6e-05
TCONS_00076407	PF00125.19	Histone	Domain	53	75	75	34.7	1.3e-08
TCONS_00022397	PF12624.2	Chorein_N	Family	1	116	118	133.9	1.6e-39
TCONS_00023354	PF13962.1	PGG	Domain	2	113	113	78.3	2.8e-22
TCONS_00027593	PF06639.6	BAP	Family	36	75	75	25.5	7.1e-06
TCONS_00055865	PF12074.3	DUF3554	Family	1	67	339	39.1	5e-10
TCONS_00055865	PF12074.3	DUF3554	Family	163	338	339	131.8	3.2e-38
TCONS_00038210	PF00722.16	Glyco_hydro_16	Domain	54	185	185	152.6	6.2e-45
TCONS_00038210	PF06955.7	XET_C	Family	4	51	51	53.1	1.7e-14
TCONS_00034197	PF13016.1	Gliadin	Family	5	76	77	76.7	1.1e-21
TCONS_00106992	PF00125.19	Histone	Domain	54	74	75	21.8	0.00014
TCONS_00041144	PF02375.12	JmjN	Family	1	33	34	53.2	1.3e-14
TCONS_00003408	PF12047.3	DNMT1-RFD	Domain	2	145	146	50.1	2e-13
TCONS_00058815	PF04564.10	U-box	Domain	2	29	73	31.5	1.1e-07
TCONS_00039079	PF01751.17	Toprim	Family	2	88	88	72	2.5e-20
TCONS_00039079	PF01131.15	Topoisom_bac	Family	2	162	403	148.5	2.2e-43
TCONS_00037077	PF00069.20	Pkinase	Domain	113	231	260	89.4	1.9e-25
TCONS_00070100	PF14214.1	Helitron_like_N	Family	133	166	184	33.3	3.4e-08
TCONS_00070100	PF05970.9	PIF1	Family	327	364	364	40.2	1.8e-10
TCONS_00070100	PF02689.9	Herpes_Helicase	Family	740	807	819	30.2	9.2e-08
TCONS_00070100	PF05970.9	PIF1	Family	84	159	364	103.7	8.5e-30
TCONS_00070100	PF05970.9	PIF1	Family	163	323	364	139.6	1.1e-40
TCONS_00070103	PF05970.9	PIF1	Family	327	364	364	40.2	1.8e-10
TCONS_00070103	PF02689.9	Herpes_Helicase	Family	740	807	819	30.2	9.2e-08
TCONS_00070103	PF14214.1	Helitron_like_N	Family	133	166	184	33.3	3.4e-08
TCONS_00070103	PF05970.9	PIF1	Family	234	323	364	61.2	7e-17
TCONS_00104509	PF13177.1	DNA_pol3_delta2	Domain	1	158	162	66	2.7e-18
TCONS_00070049	PF13246.1	Hydrolase_like2	Family	48	89	91	37.3	1.7e-09
TCONS_00070049	PF00702.21	Hydrolase	Domain	74	150	204	31.8	1.8e-07
TCONS_00055158	PF07847.7	DUF1637	Family	44	93	197	72.7	2.1e-20
TCONS_00055158	PF07847.7	DUF1637	Family	93	149	197	58.5	4.8e-16
TCONS_00084646	PF14291.1	DUF4371	Family	152	178	235	26.5	3.8e-06
TCONS_00084646	PF14291.1	DUF4371	Family	179	235	235	63.7	1.6e-17
TCONS_00084646	PF14291.1	DUF4371	Family	2	106	235	102.9	1.7e-29
TCONS_00084646	PF05699.9	Dimer_Tnp_hAT	Domain	20	83	84	38.1	7.9e-10
TCONS_00086330	PF00722.16	Glyco_hydro_16	Domain	134	184	185	49.6	2.4e-13
TCONS_00092597	PF00847.15	AP2	Domain	2	21	55	27.4	2.5e-06
TCONS_00022586	PF00137.16	ATP-synt_C	Family	2	66	66	78.2	2.8e-22
TCONS_00049357	PF07333.7	SLR1-BP	Family	10	58	58	34.4	1.7e-08
TCONS_00021358	PF05754.9	DUF834	Domain	12	70	70	29	6e-07
TCONS_00021358	PF05754.9	DUF834	Domain	12	57	70	26.9	2.7e-06
TCONS_00114023	PF00240.18	ubiquitin	Domain	31	69	69	64.8	2.8e-18
TCONS_00114023	PF01020.12	Ribosomal_L40e	Family	2	22	52	33.2	2.6e-08
TCONS_00114023	PF01020.12	Ribosomal_L40e	Family	20	44	52	48.9	3.2e-13
TCONS_00070093	PF14214.1	Helitron_like_N	Family	133	171	184	42.6	4.6e-11
TCONS_00070093	PF05970.9	PIF1	Family	327	364	364	40.2	1.8e-10
TCONS_00070093	PF02689.9	Herpes_Helicase	Family	740	807	819	30.2	9.2e-08
TCONS_00070093	PF05970.9	PIF1	Family	234	323	364	61.2	7e-17
TCONS_00009372	PF13961.1	DUF4219	Domain	3	27	27	34.7	7.2e-09
TCONS_00009372	PF14223.1	UBN2	Family	1	116	119	133.8	2.2e-39
TCONS_00009372	PF00098.18	zf-CCHC	Domain	2	17	18	21.5	0.00013
TCONS_00009372	PF05699.9	Dimer_Tnp_hAT	Domain	26	83	84	27.2	2e-06
TCONS_00063718	PF05754.9	DUF834	Domain	7	67	70	34.7	1e-08
TCONS_00063718	PF05754.9	DUF834	Domain	3	67	70	41.1	9.8e-11
TCONS_00063385	PF00080.15	Sod_Cu	Domain	27	63	142	23.9	3.3e-05
TCONS_00063385	PF03108.10	DBD_Tnp_Mut	Family	2	67	67	52.2	2.9e-14
TCONS_00034983	PF00361.15	Oxidored_q1	Family	19	189	270	166.9	4.8e-49
TCONS_00003183	PF12166.3	DUF3595	Family	1	83	422	100	1.1e-28
TCONS_00088273	PF00854.16	PTR2	Family	190	372	373	112.3	1.9e-32
TCONS_00088273	PF00708.13	Acylphosphatase	Domain	4	90	91	77.8	4.5e-22
TCONS_00061499	PF00067.17	p450	Domain	212	300	463	39.6	2e-10
TCONS_00061499	PF00067.17	p450	Domain	397	436	463	26.9	1.4e-06
TCONS_00070056	PF07727.9	RVT_2	Family	12	75	246	95.8	1.7e-27
TCONS_00070056	PF07727.9	RVT_2	Family	82	210	246	168.1	1.4e-49
TCONS_00068578	PF00847.15	AP2	Domain	2	54	55	51.1	9.8e-14
TCONS_00069427	PF02458.10	Transferase	Family	132	237	432	48.8	3.2e-13
TCONS_00089675	PF00931.17	NB-ARC	Domain	19	75	287	58	5.8e-16
TCONS_00013204	PF00664.18	ABC_membrane	Family	121	167	275	28.3	9.7e-07
TCONS_00084934	PF13016.1	Gliadin	Family	4	77	77	81.8	2.6e-23
TCONS_00090386	PF09072.5	TMA7	Family	2	63	63	82.8	1.5e-23
TCONS_00084484	PF00280.13	potato_inhibit	Domain	1	63	63	78.7	2.4e-22
TCONS_00024935	PF00931.17	NB-ARC	Domain	5	145	287	101	4.5e-29
TCONS_00039659	PF00063.16	Myosin_head	Domain	1	380	689	482.2	1.8e-144
TCONS_00039659	PF02736.14	Myosin_N	Domain	2	30	42	23	4.4e-05
TCONS_00039659	PF00063.16	Myosin_head	Domain	380	689	689	280.8	1.6e-83
TCONS_00039659	PF00612.22	IQ	Motif	2	20	21	16.2	0.0051
TCONS_00039659	PF00612.22	IQ	Motif	3	20	21	15	0.013
TCONS_00039659	PF00612.22	IQ	Motif	2	21	21	19.2	0.00052
TCONS_00039659	PF00612.22	IQ	Motif	1	20	21	22.5	4.8e-05
TCONS_00039659	PF00612.22	IQ	Motif	2	21	21	22.5	4.7e-05
TCONS_00102368	PF00889.14	EF_TS	Family	159	189	221	21	0.00015
TCONS_00032386	PF00161.14	RIP	Domain	44	112	206	25.8	4.7e-06
TCONS_00032386	PF00161.14	RIP	Domain	121	201	206	28.1	9.3e-07
TCONS_00032386	PF02902.14	Peptidase_C48	Domain	84	179	216	35.4	7.3e-09
TCONS_00110385	PF13923.1	zf-C3HC4_2	Domain	2	45	46	34.2	1.5e-08
TCONS_00110385	PF00569.12	ZZ	Domain	2	42	46	34.9	7.1e-09
TCONS_00095734	PF05162.8	Ribosomal_L41	Family	1	25	25	41.8	5.5e-11
TCONS_00038395	PF13966.1	zf-RVT	Domain	60	86	86	28.3	1.4e-06
TCONS_00034972	PF00177.16	Ribosomal_S7	Domain	18	141	148	98.1	3e-28
TCONS_00034972	PF07727.9	RVT_2	Family	1	70	246	104.3	4.3e-30
TCONS_00064640	PF13768.1	VWA_3	Domain	3	72	156	8.1	1.7
TCONS_00064640	PF13768.1	VWA_3	Domain	47	155	156	13.6	0.035
TCONS_00032404	PF00161.14	RIP	Domain	44	112	206	25.8	4.7e-06
TCONS_00032404	PF00161.14	RIP	Domain	121	201	206	28.1	9.3e-07
TCONS_00032404	PF02902.14	Peptidase_C48	Domain	84	179	216	35.4	7.3e-09
TCONS_00114089	PF00547.13	Urease_gamma	Domain	1	66	99	83.5	7.4e-24
TCONS_00114089	PF00699.15	Urease_beta	Domain	2	99	100	141.7	4.9e-42
TCONS_00114089	PF00449.15	Urease_alpha	Domain	2	118	121	173.5	1.4e-51
TCONS_00114089	PF01979.15	Amidohydro_1	Domain	209	323	333	68.9	5.2e-19
TCONS_00114089	PF01979.15	Amidohydro_1	Domain	1	208	333	106	2.8e-30
TCONS_00076964	PF00240.18	ubiquitin	Domain	1	69	69	114.5	8.7e-34
TCONS_00076964	PF00240.18	ubiquitin	Domain	1	69	69	114.5	8.7e-34
TCONS_00076964	PF00240.18	ubiquitin	Domain	1	69	69	114.5	8.7e-34
TCONS_00076964	PF00240.18	ubiquitin	Domain	1	69	69	114.5	8.7e-34
TCONS_00033606	PF00361.15	Oxidored_q1	Family	230	269	270	30.1	2.4e-07
TCONS_00033606	PF00361.15	Oxidored_q1	Family	141	233	270	90.4	1e-25
TCONS_00033606	PF00361.15	Oxidored_q1	Family	131	269	270	134.9	2.7e-39
TCONS_00084938	PF13016.1	Gliadin	Family	5	77	77	84	5.5e-24
TCONS_00020952	PF14303.1	NAM-associated	Family	1	154	154	116.6	1.1e-33
TCONS_00032962	PF04096.9	Nucleoporin2	Family	1	141	141	144.1	2.2e-42
TCONS_00083722	PF04504.9	DUF573	Family	6	98	98	44.6	1.2e-11
TCONS_00075028	PF00814.20	Peptidase_M22	Family	3	159	268	172.2	1.4e-50
TCONS_00108825	PF00121.13	TIM	Domain	203	238	244	21.4	9.3e-05
TCONS_00062337	PF00654.15	Voltage_CLC	Family	72	224	355	129.3	1.5e-37
TCONS_00062337	PF00654.15	Voltage_CLC	Family	3	77	355	73.7	1.2e-20
TCONS_00034217	PF00931.17	NB-ARC	Domain	6	285	287	218.2	9.1e-65
TCONS_00070087	PF05970.9	PIF1	Family	327	364	364	40.2	1.8e-10
TCONS_00070087	PF02689.9	Herpes_Helicase	Family	740	807	819	30.2	9.2e-08
TCONS_00070087	PF14214.1	Helitron_like_N	Family	134	166	184	33	4.1e-08
TCONS_00070087	PF05970.9	PIF1	Family	234	323	364	61.2	7e-17
TCONS_00089736	PF05922.11	Inhibitor_I9	Domain	35	67	82	29.2	9.2e-07
TCONS_00089736	PF00082.17	Peptidase_S8	Domain	43	155	282	50.3	1.6e-13
TCONS_00055869	PF12074.3	DUF3554	Family	1	67	339	39.1	5e-10
TCONS_00055869	PF12074.3	DUF3554	Family	108	338	339	158.4	2.7e-46
TCONS_00091407	PF12799.2	LRR_4	Family	3	39	44	30.3	2e-07
TCONS_00065358	PF00072.19	Response_reg	Domain	25	106	112	38.3	9.8e-10
TCONS_00111725	PF00361.15	Oxidored_q1	Family	1	52	270	36.6	2.6e-09
TCONS_00111725	PF00006.20	ATP-synt_ab	Family	63	215	215	151.1	2.7e-44
TCONS_00111725	PF00306.22	ATP-synt_ab_C	Domain	1	107	113	77.6	8.5e-22
TCONS_00050586	PF14288.1	FKS1_dom1	Family	2	37	117	52	5.1e-14
TCONS_00003413	PF12047.3	DNMT1-RFD	Domain	2	145	146	53.8	1.5e-14
TCONS_00070765	PF00646.28	F-box	Domain	2	37	48	20.1	0.00033
TCONS_00091408	PF12799.2	LRR_4	Family	3	39	44	30.3	2e-07
TCONS_00020132	PF00808.18	CBFD_NFYB_HMF	Domain	3	65	65	35.6	6.5e-09
TCONS_00063088	PF02458.10	Transferase	Family	19	78	432	22.4	3.2e-05
TCONS_00063088	PF02458.10	Transferase	Family	83	420	432	81.6	3.3e-23
TCONS_00017178	PF03106.10	WRKY	Domain	2	59	60	65.4	2.7e-18
TCONS_00044665	PF00109.21	ketoacyl-synt	Domain	2	126	255	61.9	5.5e-17
TCONS_00034991	PF00137.16	ATP-synt_C	Family	18	66	66	60.9	7.4e-17
TCONS_00039654	PF00063.16	Myosin_head	Domain	1	134	689	152.4	1.1e-44
TCONS_00039654	PF02736.14	Myosin_N	Domain	2	30	42	23	4.4e-05
TCONS_00039654	PF00063.16	Myosin_head	Domain	131	288	689	212.7	6.7e-63
TCONS_00039654	PF00063.16	Myosin_head	Domain	297	689	689	386.6	1.6e-115
TCONS_00039654	PF00612.22	IQ	Motif	2	20	21	16	0.0057
TCONS_00039654	PF00612.22	IQ	Motif	3	20	21	14.8	0.014
TCONS_00039654	PF00612.22	IQ	Motif	2	21	21	19.1	0.00058
TCONS_00039654	PF00612.22	IQ	Motif	1	20	21	22.3	5.3e-05
TCONS_00039654	PF00612.22	IQ	Motif	2	21	21	22.4	5.2e-05
TCONS_00098798	PF07876.7	Dabb	Domain	1	96	97	65.5	4e-18
TCONS_00098798	PF07876.7	Dabb	Domain	4	97	97	44.7	1.2e-11
TCONS_00098798	PF04841.8	Vps16_N	Family	215	277	410	21.3	7.2e-05
TCONS_00031391	PF00189.15	Ribosomal_S3_C	Domain	9	85	85	85	2.8e-24
TCONS_00031391	PF00252.13	Ribosomal_L16	Family	1	133	133	146.4	3.4e-43
TCONS_00111197	PF00225.18	Kinesin	Domain	261	298	335	50.8	8.9e-14
TCONS_00007919	PF05699.9	Dimer_Tnp_hAT	Domain	13	83	84	48.7	3.9e-13
TCONS_00060369	PF01873.12	eIF-5_eIF-2B	Family	92	121	125	36.3	3.2e-09
TCONS_00042937	PF00657.17	Lipase_GDSL	Family	2	57	234	25.5	9e-06
TCONS_00031383	PF00252.13	Ribosomal_L16	Family	1	133	133	146.4	3.4e-43
TCONS_00031383	PF00189.15	Ribosomal_S3_C	Domain	9	85	85	80.7	6e-23
TCONS_00072900	PF00240.18	ubiquitin	Domain	1	57	69	98	1.2e-28
TCONS_00038453	PF00665.21	rve	Domain	7	118	120	80.3	1e-22
TCONS_00038453	PF04195.7	Transposase_28	Family	3	135	181	231	5.1e-69
TCONS_00038453	PF04195.7	Transposase_28	Family	126	180	181	71.6	4.4e-20
TCONS_00114085	PF02362.16	B3	Family	15	95	96	37.4	1.4e-09
TCONS_00091423	PF12799.2	LRR_4	Family	3	39	44	29.9	2.6e-07
TCONS_00011176	PF00931.17	NB-ARC	Domain	3	286	287	218.7	6.5e-65
TCONS_00011176	PF00560.28	LRR_1	Repeat	1	18	22	10.1	0.63
TCONS_00017086	PF01293.15	PEPCK_ATP	Family	124	214	467	110.6	6.2e-32
TCONS_00012787	PF01775.12	Ribosomal_L18ae	Domain	2	123	124	192.2	2.1e-57
TCONS_00069863	PF01453.19	B_lectin	Domain	3	105	114	94.4	3.6e-27
TCONS_00069863	PF00954.15	S_locus_glycop	Family	36	102	110	22.6	8.6e-05
TCONS_00069863	PF08276.6	PAN_2	Family	6	58	67	22.6	6.1e-05
TCONS_00069863	PF00069.20	Pkinase	Domain	4	256	260	176.6	4.6e-52
TCONS_00036078	PF07893.8	DUF1668	Family	1	267	342	218.8	9.4e-65
TCONS_00031722	PF01678.14	DAP_epimerase	Domain	1	118	121	119.8	5.2e-35
TCONS_00031722	PF01678.14	DAP_epimerase	Domain	2	120	121	107.5	3.4e-31
TCONS_00022627	PF08392.7	FAE1_CUT1_RppA	Family	5	73	290	25.1	7.2e-06
TCONS_00089680	PF00931.17	NB-ARC	Domain	9	285	287	195.8	5.8e-58
TCONS_00106195	PF07011.6	DUF1313	Family	3	88	89	107.6	1.7e-31
TCONS_00114087	PF00547.13	Urease_gamma	Domain	1	99	99	138.6	4.9e-41
TCONS_00114087	PF00699.15	Urease_beta	Domain	2	99	100	140.7	1e-41
TCONS_00114087	PF00449.15	Urease_alpha	Domain	2	118	121	172.4	3.1e-51
TCONS_00114087	PF01979.15	Amidohydro_1	Domain	209	333	333	89.7	2.5e-25
TCONS_00114087	PF01979.15	Amidohydro_1	Domain	1	208	333	106	2.8e-30
TCONS_00036756	PF00240.18	ubiquitin	Domain	18	69	69	86.6	4.3e-25
TCONS_00036756	PF00240.18	ubiquitin	Domain	1	69	69	114.4	9.3e-34
TCONS_00036756	PF00240.18	ubiquitin	Domain	1	69	69	114.4	9.3e-34
TCONS_00036756	PF00240.18	ubiquitin	Domain	1	67	69	112.6	3.4e-33
TCONS_00071921	PF13279.1	4HBT_2	Domain	4	113	121	40.6	2.7e-10
TCONS_00087540	PF00628.24	PHD	Domain	2	49	51	30.5	1.9e-07
TCONS_00087540	PF00385.19	Chromo	Domain	17	43	55	32.2	5.4e-08
TCONS_00087540	PF00385.19	Chromo	Domain	9	54	55	48.4	4.9e-13
TCONS_00087540	PF00271.26	Helicase_C	Family	2	59	78	34.6	1.1e-08
TCONS_00087540	PF00176.18	SNF2_N	Family	20	294	296	242.3	4.5e-72
TCONS_00027460	PF08433.5	KTI12	Family	75	270	270	159.8	6.6e-47
TCONS_00107248	PF12515.3	CaATP_NAI	Family	1	47	47	66.6	8.9e-19
TCONS_00015242	PF03765.10	CRAL_TRIO_N	Domain	19	54	55	34.4	1.6e-08
TCONS_00015242	PF00650.15	CRAL_TRIO	Domain	8	102	159	36.2	3.5e-09
TCONS_00070116	PF05970.9	PIF1	Family	84	159	364	103.7	8.5e-30
TCONS_00070116	PF05970.9	PIF1	Family	163	323	364	139.6	1.1e-40
TCONS_00070116	PF14214.1	Helitron_like_N	Family	134	166	184	33	4.1e-08
TCONS_00070116	PF05970.9	PIF1	Family	327	364	364	40.2	1.8e-10
TCONS_00070116	PF02689.9	Herpes_Helicase	Family	740	807	819	30.2	9.2e-08
TCONS_00096819	PF00847.15	AP2	Domain	2	21	55	27.8	1.9e-06
TCONS_00023365	PF00646.28	F-box	Domain	2	42	48	28.4	7.9e-07
TCONS_00031395	PF00252.13	Ribosomal_L16	Family	1	133	133	146.4	3.4e-43
TCONS_00031395	PF00189.15	Ribosomal_S3_C	Domain	9	85	85	80.7	5.9e-23
TCONS_00102613	PF12776.2	Myb_DNA-bind_3	Domain	1	94	96	86.1	1.7e-24
TCONS_00091424	PF12799.2	LRR_4	Family	3	39	44	29.9	2.6e-07
TCONS_00010393	PF08646.5	Rep_fac-A_C	Family	4	122	146	27.3	2.1e-06
TCONS_00066552	PF10551.4	MULE	Domain	48	93	93	28	1.6e-06
TCONS_00066552	PF04434.12	SWIM	Domain	9	34	40	32.1	5e-08
TCONS_00066552	PF03108.10	DBD_Tnp_Mut	Family	38	67	67	29.5	3.5e-07
TCONS_00066552	PF10551.4	MULE	Domain	2	49	93	35.7	6.5e-09
TCONS_00028853	PF00012.15	HSP70	Family	189	602	602	576.5	3.6e-173
TCONS_00028853	PF10712.4	NAD-GH	Family	58	280	576	237.8	1.8e-70
TCONS_00028853	PF10712.4	NAD-GH	Family	291	389	576	70.3	9.1e-20
TCONS_00028853	PF10712.4	NAD-GH	Family	457	509	576	19.9	0.00018
TCONS_00034963	PF00115.15	COX1	Family	279	446	447	224.1	2.3e-66
TCONS_00034963	PF00346.14	Complex1_49kDa	Family	253	272	272	23.6	1.9e-05
TCONS_00034963	PF00078.22	RVT_1	Family	134	194	214	23.5	2.6e-05
TCONS_00018811	PF14226.1	DIOX_N	Family	1	114	114	100.8	5.5e-29
TCONS_00018811	PF03171.15	2OG-FeII_Oxy	Domain	37	94	99	34.7	1.4e-08
TCONS_00093697	PF00385.19	Chromo	Domain	3	53	55	36.8	2e-09
TCONS_00088289	PF13839.1	PC-Esterase	Family	196	253	254	52.2	6.1e-14
TCONS_00088289	PF03732.12	Retrotrans_gag	Family	1	96	96	52.9	2.7e-14
TCONS_00088289	PF08284.6	RVP_2	Domain	34	117	135	37.4	1.9e-09
TCONS_00088289	PF00078.22	RVT_1	Family	1	214	214	82.4	2.5e-23
TCONS_00088289	PF00665.21	rve	Domain	3	117	120	63.7	1.5e-17
TCONS_00088289	PF00385.19	Chromo	Domain	6	54	55	39.3	3.2e-10
TCONS_00105963	PF12796.2	Ank_2	Family	26	86	89	49.5	3.7e-13
TCONS_00105963	PF12796.2	Ank_2	Family	1	77	89	57	1.6e-15
TCONS_00053866	PF03859.11	CG-1	Domain	2	37	119	23.3	3.1e-05
TCONS_00053866	PF03859.11	CG-1	Domain	36	119	119	142	4.8e-42
TCONS_00064271	PF13963.1	Transpos_assoc	Domain	9	49	76	44.8	8e-12
TCONS_00109077	PF01073.14	3Beta_HSD	Family	89	130	280	21	0.0001
TCONS_00109077	PF01370.16	Epimerase	Family	125	232	236	22.8	4.7e-05
TCONS_00017147	PF05699.9	Dimer_Tnp_hAT	Domain	17	84	84	33.4	2.2e-08
TCONS_00033578	PF01061.19	ABC2_membrane	Family	1	90	209	66.1	2e-18
TCONS_00044847	PF03732.12	Retrotrans_gag	Family	47	95	96	36	4.7e-09
TCONS_00044847	PF08284.6	RVP_2	Domain	10	135	135	112.1	1.6e-32
TCONS_00044847	PF00078.22	RVT_1	Family	2	214	214	87.8	5.6e-25
TCONS_00044847	PF00665.21	rve	Domain	4	119	120	68.1	6e-19
TCONS_00044847	PF00385.19	Chromo	Domain	4	49	55	23.2	3.5e-05
TCONS_00102183	PF00498.21	FHA	Family	2	27	68	25.5	9.2e-06
TCONS_00031365	PF00346.14	Complex1_49kDa	Family	1	76	272	86.9	9.5e-25
TCONS_00031365	PF01578.15	Cytochrom_C_asm	Family	139	210	214	34	1.9e-08
TCONS_00031365	PF00499.15	Oxidored_q3	Family	1	144	144	76.7	1.4e-21
TCONS_00040366	PF09809.4	MRP-L27	Family	9	71	113	67.1	8.1e-19
TCONS_00022392	PF12624.2	Chorein_N	Family	1	67	118	84.7	2.9e-24
TCONS_00022392	PF12624.2	Chorein_N	Family	65	116	118	34.8	8.6e-09
TCONS_00088217	PF04570.9	DUF581	Family	30	57	59	42.1	3.5e-11
TCONS_00088217	PF04570.9	DUF581	Family	2	29	59	22	6.4e-05
TCONS_00032391	PF00161.14	RIP	Domain	44	112	206	25.8	4.7e-06
TCONS_00032391	PF00161.14	RIP	Domain	121	201	206	28.1	9.3e-07
TCONS_00032391	PF02902.14	Peptidase_C48	Domain	84	179	216	35.4	7.3e-09
TCONS_00110722	PF02519.9	Auxin_inducible	Family	1	99	100	82	2.3e-23
TCONS_00108272	PF00361.15	Oxidored_q1	Family	1	52	270	36.6	2.6e-09
TCONS_00108272	PF00006.20	ATP-synt_ab	Family	63	215	215	151.1	2.7e-44
TCONS_00108272	PF00306.22	ATP-synt_ab_C	Domain	1	107	113	77.6	8.5e-22
TCONS_00005519	PF13847.1	Methyltransf_31	Domain	3	61	152	40.8	1.4e-10
TCONS_00076576	PF10250.4	O-FucT	Family	147	346	351	192	1.4e-56
TCONS_00006845	PF12819.2	Malectin_like	Domain	86	188	347	95.5	2.8e-27
TCONS_00006845	PF12819.2	Malectin_like	Domain	1	62	347	40.6	1.4e-10
TCONS_00021925	PF00249.26	Myb_DNA-binding	Domain	1	46	48	51.6	6.5e-14
TCONS_00053805	PF13086.1	AAA_11	Domain	5	75	241	35.7	6e-09
TCONS_00076633	PF07762.9	DUF1618	Family	1	130	131	68.1	7.1e-19
TCONS_00007000	PF12799.2	LRR_4	Family	7	36	44	28.3	8.3e-07
TCONS_00092000	PF14214.1	Helitron_like_N	Family	111	163	184	43.8	2e-11
TCONS_00092000	PF14214.1	Helitron_like_N	Family	157	184	184	33.5	2.8e-08
TCONS_00031010	PF01348.16	Intron_maturas2	Family	20	85	146	71.6	5.9e-20
TCONS_00113963	PF00083.19	Sugar_tr	Family	168	277	451	34.2	9.3e-09
TCONS_00073093	PF01125.12	G10	Domain	1	43	145	26.5	3.4e-06
TCONS_00084960	PF03108.10	DBD_Tnp_Mut	Family	2	67	67	62.5	1.8e-17
TCONS_00084960	PF10551.4	MULE	Domain	10	92	93	71.1	5.6e-20
TCONS_00084960	PF04434.12	SWIM	Domain	10	36	40	29.7	2.8e-07
TCONS_00090385	PF09072.5	TMA7	Family	2	23	63	32.6	7.2e-08
TCONS_00090385	PF09072.5	TMA7	Family	22	63	63	51.4	9.9e-14
TCONS_00111118	PF03372.18	Exo_endo_phos	Domain	71	176	251	39.2	6.2e-10
TCONS_00032369	PF13966.1	zf-RVT	Domain	59	86	86	31.7	1.2e-07
TCONS_00033545	PF02992.9	Transposase_21	Family	2	97	226	149.6	6.3e-44
TCONS_00033545	PF02992.9	Transposase_21	Family	151	211	226	63.6	1.2e-17
TCONS_00070088	PF14214.1	Helitron_like_N	Family	134	166	184	33	4.1e-08
TCONS_00070088	PF05970.9	PIF1	Family	234	323	364	61.2	7e-17
TCONS_00070088	PF05970.9	PIF1	Family	327	364	364	40.2	1.8e-10
TCONS_00070088	PF02689.9	Herpes_Helicase	Family	740	807	819	30.2	9.2e-08
TCONS_00110859	PF04997.7	RNA_pol_Rpb1_1	Domain	54	215	338	34.9	8.9e-09
TCONS_00111682	PF06012.7	DUF908	Family	30	328	329	175.6	1.4e-51
TCONS_00111682	PF06025.7	DUF913	Family	1	378	379	410.5	4.9e-123
TCONS_00111682	PF00627.26	UBA	Domain	2	37	37	30.8	1.5e-07
TCONS_00053072	PF12776.2	Myb_DNA-bind_3	Domain	2	95	96	69.6	2.3e-19
TCONS_00053072	PF13359.1	DDE_4	Domain	1	153	153	111.1	3.3e-32
TCONS_00048757	PF00463.16	ICL	Domain	113	156	526	45.6	2.6e-12
TCONS_00046163	PF05970.9	PIF1	Family	22	364	364	352.4	2.2e-105
TCONS_00046163	PF14214.1	Helitron_like_N	Family	1	183	184	251.8	3.1e-75
TCONS_00070058	PF05970.9	PIF1	Family	1	94	364	118.1	3.7e-34
TCONS_00070058	PF14214.1	Helitron_like_N	Family	134	171	184	42.4	5.5e-11
TCONS_00070058	PF05970.9	PIF1	Family	327	364	364	40.2	1.8e-10
TCONS_00070058	PF02689.9	Herpes_Helicase	Family	740	807	819	30.2	9.2e-08
TCONS_00070058	PF05970.9	PIF1	Family	83	159	364	104.5	4.8e-30
TCONS_00070058	PF05970.9	PIF1	Family	163	323	364	139.6	1.1e-40
TCONS_00051602	PF00083.19	Sugar_tr	Family	1	96	451	46.4	1.9e-12
TCONS_00038398	PF13966.1	zf-RVT	Domain	60	86	86	28.3	1.4e-06
TCONS_00060056	PF01251.13	Ribosomal_S7e	Family	152	189	190	42.8	3.3e-11
TCONS_00053765	PF13963.1	Transpos_assoc	Domain	1	76	76	78.1	3.3e-22
TCONS_00053765	PF02992.9	Transposase_21	Family	2	224	226	292.5	1.3e-87
TCONS_00053765	PF13960.1	DUF4218	Domain	2	127	129	169.9	1.4e-50
TCONS_00053765	PF13952.1	DUF4216	Domain	6	75	75	75.2	1.8e-21
TCONS_00053765	PF03004.9	Transposase_24	Family	5	139	142	32.4	6.5e-08
TCONS_00096989	PF07714.12	Pkinase_Tyr	Domain	42	94	259	27.6	1.3e-06
TCONS_00096989	PF00069.20	Pkinase	Domain	106	141	260	29.7	3.1e-07
TCONS_00096989	PF08276.6	PAN_2	Family	26	65	67	22.7	5.7e-05
TCONS_00073607	PF00083.19	Sugar_tr	Family	351	451	451	68.3	4.3e-19
TCONS_00070627	PF00917.21	MATH	Domain	3	116	117	31	1.9e-07
TCONS_00070627	PF00651.26	BTB	Domain	5	109	111	82.5	1.8e-23
TCONS_00028547	PF00083.19	Sugar_tr	Family	1	451	451	288.7	5.9e-86
TCONS_00003128	PF12166.3	DUF3595	Family	28	83	422	37.8	8.9e-10
TCONS_00087414	PF00249.26	Myb_DNA-binding	Domain	3	47	48	39.8	3.2e-10
TCONS_00108724	PF00732.14	GMC_oxred_N	Domain	1	89	298	33	3e-08
TCONS_00007957	PF13041.1	PPR_2	Repeat	2	41	50	36.5	3.1e-09
TCONS_00007957	PF00076.17	RRM_1	Domain	28	62	70	37.4	1.3e-09
TCONS_00037047	PF04640.9	PLATZ	Family	51	72	72	26.8	3.9e-06
TCONS_00032385	PF00161.14	RIP	Domain	44	112	206	25.8	4.7e-06
TCONS_00032385	PF00161.14	RIP	Domain	121	201	206	28.1	9.3e-07
TCONS_00032385	PF02902.14	Peptidase_C48	Domain	84	179	216	35.4	7.3e-09
TCONS_00084800	PF00295.12	Glyco_hydro_28	Domain	4	124	326	69.5	2.1e-19
TCONS_00050596	PF14288.1	FKS1_dom1	Family	2	116	117	131.5	1.1e-38
TCONS_00039656	PF00063.16	Myosin_head	Domain	131	288	689	212.7	6.7e-63
TCONS_00039656	PF00063.16	Myosin_head	Domain	297	380	689	84.9	3.1e-24
TCONS_00039656	PF02736.14	Myosin_N	Domain	2	39	42	30.1	2.7e-07
TCONS_00039656	PF00063.16	Myosin_head	Domain	1	132	689	150.8	3.5e-44
TCONS_00039656	PF00612.22	IQ	Motif	2	20	21	16.7	0.0034
TCONS_00039656	PF00612.22	IQ	Motif	3	20	21	15.5	0.0083
TCONS_00039656	PF00612.22	IQ	Motif	2	21	21	19.8	0.00034
TCONS_00039656	PF00612.22	IQ	Motif	1	20	21	23	3.2e-05
TCONS_00039656	PF00612.22	IQ	Motif	2	21	21	23.1	3.1e-05
TCONS_00039656	PF00063.16	Myosin_head	Domain	380	686	689	270.1	2.8e-80
TCONS_00052323	PF02140.13	Gal_Lectin	Family	1	46	80	27.1	3.5e-06
TCONS_00017000	PF01496.14	V_ATPase_I	Family	29	298	759	183.6	3.9e-54
TCONS_00107378	PF01419.12	Jacalin	Domain	8	129	130	70.7	8.9e-20
TCONS_00028833	PF05970.9	PIF1	Family	63	364	364	441.5	1.9e-132
TCONS_00077541	PF00664.18	ABC_membrane	Family	8	76	275	22.3	6.8e-05
TCONS_00028237	PF00098.18	zf-CCHC	Domain	2	17	18	31.8	7.2e-08
TCONS_00028237	PF00098.18	zf-CCHC	Domain	3	18	18	28.3	9.3e-07
TCONS_00028237	PF00098.18	zf-CCHC	Domain	3	18	18	30.5	1.9e-07
TCONS_00032382	PF00161.14	RIP	Domain	44	112	206	25.8	4.7e-06
TCONS_00032382	PF00161.14	RIP	Domain	121	201	206	28.1	9.3e-07
TCONS_00032382	PF02902.14	Peptidase_C48	Domain	84	179	216	35.4	7.3e-09
TCONS_00076408	PF00022.14	Actin	Family	18	129	393	158	2.1e-46
TCONS_00076408	PF00022.14	Actin	Family	143	372	393	263.1	2.4e-78
TCONS_00030133	PF00116.15	COX2	Domain	77	120	120	50.2	1.9e-13
TCONS_00068787	PF03492.10	Methyltransf_7	Family	17	331	334	321.7	3.4e-96
TCONS_00013205	PF00664.18	ABC_membrane	Family	98	159	275	40.1	2.5e-10
TCONS_00049048	PF02042.10	RWP-RK	Family	2	52	52	84.8	2.3e-24
TCONS_00003132	PF12166.3	DUF3595	Family	1	83	422	100	1.1e-28
TCONS_00091254	PF00139.14	Lectin_legB	Domain	2	121	237	108.4	3.2e-31
TCONS_00052039	PF12799.2	LRR_4	Family	3	43	44	39.7	2.3e-10
TCONS_00066377	PF03478.13	DUF295	Family	1	53	53	52	2.8e-14
TCONS_00059066	PF00067.17	p450	Domain	257	460	463	215.7	8.1e-64
TCONS_00011412	PF04827.9	Plant_tran	Family	2	50	205	64.9	5.7e-18
TCONS_00026803	PF00252.13	Ribosomal_L16	Family	1	60	133	37.8	1.3e-09
TCONS_00026803	PF00252.13	Ribosomal_L16	Family	92	132	133	29.4	4.8e-07
TCONS_00108083	PF07899.6	Frigida	Family	5	178	290	187	2.7e-55
TCONS_00093150	PF00067.17	p450	Domain	19	458	463	196.4	5.6e-58
TCONS_00053891	PF03859.11	CG-1	Domain	2	119	119	177.3	5.8e-53
TCONS_00068947	PF04535.7	DUF588	Domain	4	149	150	149.1	6e-44
TCONS_00018987	PF08646.5	Rep_fac-A_C	Family	5	92	146	24.3	1.8e-05
TCONS_00063387	PF03108.10	DBD_Tnp_Mut	Family	2	67	67	52.2	2.9e-14
TCONS_00013203	PF00664.18	ABC_membrane	Family	121	166	275	30.9	1.6e-07
TCONS_00073459	PF00078.22	RVT_1	Family	96	150	214	30.8	1.5e-07
TCONS_00103430	PF13359.1	DDE_4	Domain	1	91	153	64.1	1e-17
TCONS_00103430	PF13359.1	DDE_4	Domain	93	134	153	33.3	2.9e-08
TCONS_00075653	PF02892.10	zf-BED	Domain	1	40	45	36.3	3e-09
TCONS_00075653	PF04937.10	DUF659	Family	6	57	153	51.3	7.7e-14
TCONS_00004479	PF08387.5	FBD	Family	1	50	51	37	1.5e-09
TCONS_00043776	PF00009.22	GTP_EFTU	Domain	66	105	188	50.1	1.9e-13
TCONS_00043776	PF00009.22	GTP_EFTU	Domain	2	59	188	63	2.1e-17
TCONS_00043776	PF00009.22	GTP_EFTU	Domain	106	187	188	38.2	8.8e-10
TCONS_00043776	PF03144.20	GTP_EFTU_D2	Domain	1	74	74	32.2	7.3e-08
TCONS_00043776	PF00679.19	EFG_C	Domain	2	87	89	76.4	1.1e-21
TCONS_00043776	PF06421.7	LepA_C	Family	1	107	108	168.3	3.5e-50
TCONS_00031366	PF00346.14	Complex1_49kDa	Family	1	101	272	131.4	2.7e-38
TCONS_00031366	PF00078.22	RVT_1	Family	134	194	214	23.5	2.6e-05
TCONS_00031366	PF00346.14	Complex1_49kDa	Family	215	272	272	78	5.1e-22
TCONS_00070113	PF05970.9	PIF1	Family	84	159	364	103.7	8.5e-30
TCONS_00070113	PF05970.9	PIF1	Family	163	323	364	139.6	1.1e-40
TCONS_00070113	PF14214.1	Helitron_like_N	Family	134	166	184	33	4.1e-08
TCONS_00070113	PF05970.9	PIF1	Family	327	364	364	40.2	1.8e-10
TCONS_00070113	PF02689.9	Herpes_Helicase	Family	740	807	819	30.2	9.2e-08
TCONS_00084939	PF13016.1	Gliadin	Family	4	77	77	82.4	1.7e-23
TCONS_00007918	PF05699.9	Dimer_Tnp_hAT	Domain	13	83	84	48.7	3.9e-13
TCONS_00070107	PF14214.1	Helitron_like_N	Family	134	166	184	33	4.1e-08
TCONS_00022641	PF01554.13	MatE	Family	63	161	162	26.6	3.4e-06
TCONS_00022641	PF01554.13	MatE	Family	6	152	162	63.1	2e-17
TCONS_00003124	PF12166.3	DUF3595	Family	28	83	422	37.8	8.9e-10
TCONS_00092234	PF00234.17	Tryp_alpha_amyl	Family	26	62	90	25.9	7.4e-06
TCONS_00106990	PF02701.10	zf-Dof	Family	4	47	63	85.1	2e-24
TCONS_00049654	PF14365.1	DUF4409	Family	1	46	117	48.4	8.2e-13
TCONS_00036640	PF14389.1	Lzipper-MIP1	Family	3	83	88	89.8	7.8e-26
TCONS_00054810	PF06882.7	DUF1263	Family	48	108	108	91.8	1.6e-26
TCONS_00022405	PF12624.2	Chorein_N	Family	1	116	118	132.6	4.2e-39
TCONS_00050641	PF01486.12	K-box	Family	36	69	100	39.4	3.4e-10
TCONS_00087856	PF00225.18	Kinesin	Domain	2	334	335	212	8.3e-63
TCONS_00039678	PF00010.21	HLH	Domain	2	54	54	41.6	6.6e-11
TCONS_00092241	PF13016.1	Gliadin	Family	5	77	77	34.9	1.1e-08
TCONS_00015111	PF00069.20	Pkinase	Domain	1	70	260	48	7.9e-13
TCONS_00015111	PF00069.20	Pkinase	Domain	158	200	260	44.5	9.4e-12
TCONS_00015111	PF00069.20	Pkinase	Domain	96	161	260	64.6	6.8e-18
TCONS_00022396	PF12624.2	Chorein_N	Family	1	67	118	84.7	2.9e-24
TCONS_00022396	PF12624.2	Chorein_N	Family	65	116	118	33.1	2.9e-08
TCONS_00075563	PF03101.10	FAR1	Domain	57	90	91	26.7	5.4e-06
TCONS_00075563	PF03101.10	FAR1	Domain	1	47	91	29.4	7.9e-07
TCONS_00061590	PF08387.5	FBD	Family	8	49	51	22.1	6.9e-05
TCONS_00013691	PF00238.14	Ribosomal_L14	Domain	33	94	122	51.7	5.9e-14
TCONS_00023415	PF13960.1	DUF4218	Domain	27	124	129	131.4	1.1e-38
TCONS_00023415	PF13952.1	DUF4216	Domain	1	74	75	86.1	7.1e-25
TCONS_00023415	PF13963.1	Transpos_assoc	Domain	1	76	76	86.9	5.9e-25
TCONS_00023415	PF02992.9	Transposase_21	Family	1	224	226	289.7	8.9e-87
TCONS_00114073	PF00724.15	Oxidored_FMN	Domain	2	339	341	291.8	5.2e-87
TCONS_00071942	PF00234.17	Tryp_alpha_amyl	Family	13	90	90	27.2	2.9e-06
TCONS_00071748	PF13961.1	DUF4219	Domain	1	27	27	29.1	4.2e-07
TCONS_00071748	PF00098.18	zf-CCHC	Domain	2	17	18	24.4	1.7e-05
TCONS_00035071	PF00627.26	UBA	Domain	1	37	37	40	2e-10
TCONS_00035071	PF00889.14	EF_TS	Family	1	39	221	51.7	6.1e-14
TCONS_00035071	PF00889.14	EF_TS	Family	119	221	221	99.4	1.6e-28
TCONS_00035071	PF00085.15	Thioredoxin	Domain	5	79	104	35.5	5.5e-09
TCONS_00011372	PF01716.13	MSP	Family	1	155	245	206.6	2.6e-61
TCONS_00028318	PF00931.17	NB-ARC	Domain	103	286	287	125.3	1.8e-36
TCONS_00009709	PF00646.28	F-box	Domain	6	40	48	22.7	4.9e-05
TCONS_00009709	PF00628.24	PHD	Domain	2	50	51	38.2	7.3e-10
TCONS_00009709	PF13832.1	zf-HC5HC2H_2	Domain	2	98	110	91.2	3.6e-26
TCONS_00039644	PF00063.16	Myosin_head	Domain	1	287	689	383.1	1.8e-114
TCONS_00039644	PF00063.16	Myosin_head	Domain	297	380	689	84.9	3.1e-24
TCONS_00039644	PF02736.14	Myosin_N	Domain	2	30	42	23	4.4e-05
TCONS_00039644	PF00063.16	Myosin_head	Domain	380	689	689	280.8	1.6e-83
TCONS_00039644	PF00612.22	IQ	Motif	2	20	21	16.2	0.0051
TCONS_00039644	PF00612.22	IQ	Motif	3	20	21	15	0.013
TCONS_00039644	PF00612.22	IQ	Motif	2	21	21	19.2	0.00052
TCONS_00039644	PF00612.22	IQ	Motif	1	20	21	22.5	4.8e-05
TCONS_00039644	PF00612.22	IQ	Motif	2	21	21	22.5	4.7e-05
TCONS_00084936	PF13016.1	Gliadin	Family	5	40	77	28	1.7e-06
TCONS_00084936	PF13016.1	Gliadin	Family	4	77	77	80.5	6.7e-23
TCONS_00087687	PF00847.15	AP2	Domain	1	54	55	52.8	2.8e-14
TCONS_00014680	PF04438.11	zf-HIT	Domain	4	30	30	37.6	1.1e-09
TCONS_00022640	PF01554.13	MatE	Family	66	161	162	25.2	9.1e-06
TCONS_00022640	PF01554.13	MatE	Family	6	152	162	61.9	4.8e-17
TCONS_00022394	PF12624.2	Chorein_N	Family	1	116	118	131	1.3e-38
TCONS_00031369	PF00146.16	NADHdh	Family	236	290	311	32.5	4e-08
TCONS_00031369	PF01578.15	Cytochrom_C_asm	Family	31	210	214	69.9	1.9e-19
TCONS_00031369	PF00499.15	Oxidored_q3	Family	1	144	144	76.7	1.4e-21
TCONS_00037368	PF04862.7	DUF642	Family	47	152	323	142.5	1e-41
TCONS_00037368	PF04862.7	DUF642	Family	151	271	323	191	1.8e-56
TCONS_00037368	PF04862.7	DUF642	Family	286	322	323	43.5	1.4e-11
TCONS_00101852	PF02298.12	Cu_bind_like	Domain	1	79	85	65.8	2e-18
TCONS_00088343	PF03810.14	IBN_N	Domain	1	76	77	53.3	1.7e-14
TCONS_00088343	PF08389.7	Xpo1	Family	4	58	148	21.5	0.00015
TCONS_00034970	PF00177.16	Ribosomal_S7	Domain	18	142	148	99.2	1.3e-28
TCONS_00034970	PF07727.9	RVT_2	Family	1	70	246	104.3	4.3e-30
TCONS_00044761	PF00153.22	Mito_carr	Family	44	80	96	30.9	1.5e-07
TCONS_00075438	PF08326.7	ACC_central	Family	346	452	708	24.1	8e-06
TCONS_00075438	PF08326.7	ACC_central	Family	456	527	708	68.5	2.9e-19
TCONS_00075438	PF08326.7	ACC_central	Family	527	623	708	76.4	1.2e-21
TCONS_00075438	PF08326.7	ACC_central	Family	624	684	708	54.2	6.2e-15
TCONS_00075438	PF01039.17	Carboxyl_trans	Family	1	493	493	563.8	2.1e-169
TCONS_00084956	PF02854.14	MIF4G	Family	1	133	209	88.7	3.1e-25
TCONS_00007157	PF03080.10	DUF239	Family	1	72	229	55.5	3.6e-15
TCONS_00072244	PF07985.7	SRR1	Domain	1	56	56	48.2	6.4e-13
TCONS_00072244	PF07985.7	SRR1	Domain	1	56	56	58.9	2.9e-16
TCONS_00067466	PF00924.13	MS_channel	Family	2	205	206	76.1	2e-21
TCONS_00010593	PF08699.5	DUF1785	Domain	9	52	52	52.1	2.8e-14
TCONS_00032408	PF00161.14	RIP	Domain	44	112	206	25.8	4.7e-06
TCONS_00032408	PF00161.14	RIP	Domain	121	201	206	28.1	9.3e-07
TCONS_00032408	PF02902.14	Peptidase_C48	Domain	84	179	216	35.4	7.3e-09
TCONS_00003330	PF03732.12	Retrotrans_gag	Family	2	78	96	46.5	2.7e-12
TCONS_00014681	PF04438.11	zf-HIT	Domain	4	30	30	37.3	1.3e-09
TCONS_00081078	PF07727.9	RVT_2	Family	163	245	246	81.4	4.3e-23
TCONS_00057706	PF02469.17	Fasciclin	Family	3	125	125	67.3	1.1e-18
TCONS_00079275	PF03181.10	BURP	Family	2	216	216	251.6	3.9e-75
TCONS_00062975	PF00804.20	Syntaxin	Domain	3	75	103	25	1.4e-05
TCONS_00062975	PF05739.14	SNARE	Family	1	63	63	76.1	1.1e-21
TCONS_00011908	PF07847.7	DUF1637	Family	95	178	197	78.6	3.5e-22
TCONS_00010394	PF08646.5	Rep_fac-A_C	Family	4	122	146	27.3	2.1e-06
TCONS_00042936	PF00657.17	Lipase_GDSL	Family	2	57	234	25.5	9e-06
TCONS_00010228	PF10469.4	AKAP7_NLS	Domain	1	27	204	27.8	1.7e-06
TCONS_00010228	PF10469.4	AKAP7_NLS	Domain	29	69	204	50.5	1.8e-13
TCONS_00021384	PF02866.13	Ldh_1_C	Domain	65	108	174	37.3	2e-09
TCONS_00062336	PF00654.15	Voltage_CLC	Family	97	225	355	99.9	1.3e-28
TCONS_00062336	PF00654.15	Voltage_CLC	Family	3	91	355	81.5	5.3e-23
TCONS_00014592	PF00168.25	C2	Domain	1	78	85	86.1	9.3e-25
TCONS_00014592	PF00168.25	C2	Domain	1	72	85	49.4	2.7e-13
TCONS_00036748	PF00240.18	ubiquitin	Domain	1	69	69	115.3	5e-34
TCONS_00036748	PF00240.18	ubiquitin	Domain	1	69	69	115.3	5e-34
TCONS_00036748	PF00240.18	ubiquitin	Domain	1	69	69	115.3	5e-34
TCONS_00070109	PF05970.9	PIF1	Family	84	159	364	103.7	8.5e-30
TCONS_00070109	PF05970.9	PIF1	Family	163	323	364	139.6	1.1e-40
TCONS_00070109	PF14214.1	Helitron_like_N	Family	133	166	184	33.3	3.4e-08
TCONS_00070109	PF05970.9	PIF1	Family	327	364	364	40.2	1.8e-10
TCONS_00070109	PF02689.9	Herpes_Helicase	Family	740	807	819	30.2	9.2e-08
TCONS_00070072	PF14214.1	Helitron_like_N	Family	133	166	184	33.3	3.4e-08
TCONS_00046194	PF08879.5	WRC	Domain	2	45	46	67.8	4.1e-19
TCONS_00077823	PF01498.13	HTH_Tnp_Tc3_2	Family	13	67	72	27	3.2e-06
TCONS_00044763	PF00153.22	Mito_carr	Family	43	94	96	49.4	2.5e-13
TCONS_00044763	PF00153.22	Mito_carr	Family	3	63	96	42.1	4.7e-11
TCONS_00039648	PF00063.16	Myosin_head	Domain	1	380	689	482.2	1.8e-144
TCONS_00039648	PF02736.14	Myosin_N	Domain	2	30	42	23	4.4e-05
TCONS_00039648	PF00612.22	IQ	Motif	2	20	21	16.7	0.0034
TCONS_00039648	PF00612.22	IQ	Motif	3	20	21	15.5	0.0083
TCONS_00039648	PF00612.22	IQ	Motif	2	21	21	19.8	0.00034
TCONS_00039648	PF00612.22	IQ	Motif	1	20	21	23	3.2e-05
TCONS_00039648	PF00612.22	IQ	Motif	2	21	21	23.1	3.1e-05
TCONS_00039648	PF00063.16	Myosin_head	Domain	380	686	689	270.1	2.8e-80
TCONS_00111201	PF10440.4	WIYLD	Domain	1	65	65	92.2	1.3e-26
TCONS_00038873	PF13833.1	EF_hand_6	Domain	2	54	54	45.2	4.6e-12
TCONS_00030896	PF05754.9	DUF834	Domain	20	70	70	37.1	1.7e-09
TCONS_00004635	PF01565.18	FAD_binding_4	Domain	1	67	139	29.9	2.9e-07
TCONS_00064197	PF00225.18	Kinesin	Domain	27	224	335	158.2	1.8e-46
TCONS_00005708	PF00069.20	Pkinase	Domain	1	197	260	120.4	6.6e-35
TCONS_00019500	PF11744.3	ALMT	Family	99	181	406	123.7	6.6e-36
TCONS_00019500	PF11744.3	ALMT	Family	237	296	406	72.5	2.2e-20
TCONS_00019500	PF11744.3	ALMT	Family	185	237	406	27.8	8.3e-07
TCONS_00019500	PF11744.3	ALMT	Family	22	55	406	46.8	1.5e-12
TCONS_00019500	PF11744.3	ALMT	Family	56	106	406	54	9.2e-15
TCONS_00035394	PF12796.2	Ank_2	Family	28	87	89	38.4	1e-09
TCONS_00003180	PF12166.3	DUF3595	Family	1	83	422	100	1.1e-28
TCONS_00039663	PF00063.16	Myosin_head	Domain	131	380	689	311.4	8.6e-93
TCONS_00039663	PF02736.14	Myosin_N	Domain	2	39	42	30.1	2.7e-07
TCONS_00039663	PF00063.16	Myosin_head	Domain	1	132	689	150.8	3.5e-44
TCONS_00039663	PF00612.22	IQ	Motif	2	20	21	16.7	0.0034
TCONS_00039663	PF00612.22	IQ	Motif	3	20	21	15.5	0.0083
TCONS_00039663	PF00612.22	IQ	Motif	2	21	21	19.8	0.00034
TCONS_00039663	PF00612.22	IQ	Motif	1	20	21	23	3.2e-05
TCONS_00039663	PF00612.22	IQ	Motif	2	21	21	23.1	3.1e-05
TCONS_00039663	PF00063.16	Myosin_head	Domain	380	686	689	270.1	2.8e-80
TCONS_00026942	PF00560.28	LRR_1	Repeat	6	22	22	11.3	0.25
TCONS_00026942	PF00560.28	LRR_1	Repeat	4	18	22	9.6	0.96
TCONS_00000678	PF13504.1	LRR_7	Repeat	1	13	17	7.5	5.6
TCONS_00000678	PF13855.1	LRR_8	Repeat	2	61	61	44.2	1.1e-11
TCONS_00000678	PF05699.9	Dimer_Tnp_hAT	Domain	26	83	84	27.2	2e-06
TCONS_00034987	PF00116.15	COX2	Domain	14	120	120	142.4	4.9e-42
TCONS_00004169	PF00254.23	FKBP_C	Domain	42	94	94	34.5	1.3e-08
TCONS_00004169	PF00254.23	FKBP_C	Domain	3	89	94	40.4	1.9e-10
TCONS_00004169	PF00254.23	FKBP_C	Domain	6	94	94	48.6	5.5e-13
TCONS_00020082	PF01496.14	V_ATPase_I	Family	270	353	759	87.3	5.2e-25
TCONS_00033609	PF00662.15	Oxidored_q1_N	Family	20	62	62	69.3	1.3e-19
TCONS_00033609	PF00361.15	Oxidored_q1	Family	2	233	270	233.3	2.7e-69
TCONS_00010791	PF06882.7	DUF1263	Family	49	108	108	84.5	3e-24
TCONS_00010791	PF04094.9	DUF390	Family	161	444	828	430.1	1.4e-128
TCONS_00010791	PF04094.9	DUF390	Family	106	216	828	81.4	3.8e-23
TCONS_00010791	PF02892.10	zf-BED	Domain	1	44	45	20.7	0.00022
TCONS_00010791	PF14372.1	DUF4413	Family	1	101	101	109.4	6.3e-32
TCONS_00010791	PF05699.9	Dimer_Tnp_hAT	Domain	1	84	84	96.6	4.2e-28
TCONS_00010791	PF04195.7	Transposase_28	Family	1	181	181	319.1	4.7e-96
TCONS_00010791	PF04094.9	DUF390	Family	1	163	828	332.3	5.3e-99
TCONS_00010791	PF04094.9	DUF390	Family	445	583	828	212.7	7.5e-63
TCONS_00077241	PF14223.1	UBN2	Family	2	115	119	60.2	1.4e-16
TCONS_00077241	PF13976.1	gag_pre-integrs	Domain	1	67	67	50.1	1.4e-13
TCONS_00077241	PF00665.21	rve	Domain	3	117	120	80.7	7.7e-23
TCONS_00077241	PF07727.9	RVT_2	Family	1	245	246	340.8	2.7e-102
TCONS_00077241	PF00201.13	UDPGT	Family	262	410	500	106.3	1.3e-30
TCONS_00006710	PF00361.15	Oxidored_q1	Family	93	269	270	138.3	2.6e-40
TCONS_00006710	PF00016.15	RuBisCO_large	Domain	61	119	309	81.8	3.5e-23
TCONS_00057762	PF00249.26	Myb_DNA-binding	Domain	1	32	48	35.6	6.2e-09
TCONS_00085385	PF10688.4	Imp-YgjV	Family	90	127	164	22.9	4e-05
TCONS_00089683	PF00931.17	NB-ARC	Domain	9	285	287	195.8	5.9e-58
TCONS_00096622	PF04640.9	PLATZ	Family	1	26	72	32.3	7.3e-08
TCONS_00025478	PF00069.20	Pkinase	Domain	139	250	260	35.5	5.1e-09
TCONS_00067979	PF02705.11	K_trans	Family	274	356	534	115.4	2e-33
TCONS_00006704	PF14211.1	DUF4323	Family	6	49	121	27.2	3e-06
TCONS_00114070	PF00724.15	Oxidored_FMN	Domain	2	339	341	291.8	5.2e-87
TCONS_00032361	PF00069.20	Pkinase	Domain	227	260	260	22.9	3.6e-05
TCONS_00002454	PF05970.9	PIF1	Family	16	362	364	436.8	4.9e-131
TCONS_00003129	PF12166.3	DUF3595	Family	1	83	422	99.7	1.4e-28
TCONS_00035933	PF05405.9	Mt_ATP-synt_B	Family	3	157	163	180.2	1.7e-53
TCONS_00022587	PF00119.15	ATP-synt_A	Domain	1	128	215	104.8	4e-30
TCONS_00017524	PF01426.13	BAH	Domain	2	111	118	35.7	5.4e-09
TCONS_00017524	PF05641.7	Agenet	Domain	1	61	68	39.6	3.7e-10
TCONS_00084940	PF09334.6	tRNA-synt_1g	Family	22	69	391	59.3	2.4e-16
TCONS_00084940	PF09334.6	tRNA-synt_1g	Family	68	120	391	44.4	7.9e-12
TCONS_00084940	PF09334.6	tRNA-synt_1g	Family	120	172	391	56.2	2e-15
TCONS_00084940	PF09334.6	tRNA-synt_1g	Family	171	241	391	64.1	7.9e-18
TCONS_00084940	PF09334.6	tRNA-synt_1g	Family	244	298	391	63.1	1.6e-17
TCONS_00084940	PF09334.6	tRNA-synt_1g	Family	325	391	391	68.3	4.2e-19
TCONS_00065588	PF12734.2	CYSTM	Family	1	37	37	30.6	2.2e-07
TCONS_00102808	PF03101.10	FAR1	Domain	2	89	91	66.9	1.6e-18
TCONS_00102808	PF10551.4	MULE	Domain	2	63	93	31	1.8e-07
TCONS_00102808	PF10551.4	MULE	Domain	65	92	93	28.8	8.9e-07
TCONS_00102808	PF04434.12	SWIM	Domain	14	36	40	23.6	2.3e-05
TCONS_00053881	PF03859.11	CG-1	Domain	2	37	119	23.3	3.1e-05
TCONS_00053881	PF03859.11	CG-1	Domain	35	119	119	141.6	6.3e-42
TCONS_00022400	PF12624.2	Chorein_N	Family	1	67	118	84.7	2.9e-24
TCONS_00022400	PF12624.2	Chorein_N	Family	65	116	118	36.8	2.1e-09
TCONS_00019032	PF12274.3	DUF3615	Family	1	79	96	45.5	6.1e-12
TCONS_00104556	PF00439.20	Bromodomain	Domain	1	78	84	76.2	1.2e-21
TCONS_00091419	PF12799.2	LRR_4	Family	3	39	44	29	5e-07
TCONS_00016539	PF00146.16	NADHdh	Family	15	125	311	100.5	8e-29
TCONS_00032390	PF00161.14	RIP	Domain	44	112	206	25.8	4.7e-06
TCONS_00032390	PF00161.14	RIP	Domain	121	201	206	28.1	9.3e-07
TCONS_00032390	PF02902.14	Peptidase_C48	Domain	84	179	216	35.4	7.3e-09
TCONS_00070554	PF01453.19	B_lectin	Domain	3	113	114	104.2	3.2e-30
TCONS_00070554	PF00954.15	S_locus_glycop	Family	2	109	110	77	1.1e-21
TCONS_00070554	PF08276.6	PAN_2	Family	5	67	67	63.2	1.3e-17
TCONS_00070554	PF00069.20	Pkinase	Domain	4	257	260	159.8	6e-47
TCONS_00084761	PF13976.1	gag_pre-integrs	Domain	1	67	67	53.3	1.4e-14
TCONS_00084761	PF00665.21	rve	Domain	4	118	120	95.9	1.5e-27
TCONS_00084761	PF05754.9	DUF834	Domain	28	70	70	38.2	8.1e-10
TCONS_00084761	PF05754.9	DUF834	Domain	28	70	70	35.9	4.3e-09
TCONS_00063413	PF05162.8	Ribosomal_L41	Family	1	25	25	43	2.3e-11
TCONS_00070080	PF14214.1	Helitron_like_N	Family	133	171	184	42.6	4.6e-11
TCONS_00036745	PF00240.18	ubiquitin	Domain	1	69	69	115.3	5e-34
TCONS_00036745	PF00240.18	ubiquitin	Domain	1	69	69	115.3	5e-34
TCONS_00036745	PF00240.18	ubiquitin	Domain	1	69	69	115.3	5e-34
TCONS_00032406	PF00161.14	RIP	Domain	44	112	206	25.8	4.7e-06
TCONS_00032406	PF00161.14	RIP	Domain	121	201	206	28.1	9.3e-07
TCONS_00032406	PF02902.14	Peptidase_C48	Domain	84	179	216	35.4	7.3e-09
TCONS_00076963	PF00240.18	ubiquitin	Domain	1	69	69	115.2	5.2e-34
TCONS_00076963	PF00240.18	ubiquitin	Domain	1	69	69	115.2	5.2e-34
TCONS_00076963	PF00240.18	ubiquitin	Domain	1	69	69	115.2	5.2e-34
TCONS_00108410	PF02902.14	Peptidase_C48	Domain	87	136	216	25	1.1e-05
TCONS_00053884	PF03859.11	CG-1	Domain	2	119	119	180	7.9e-54
TCONS_00070074	PF14214.1	Helitron_like_N	Family	133	166	184	33.3	3.4e-08
TCONS_00070074	PF05970.9	PIF1	Family	234	323	364	61.2	7e-17
TCONS_00070074	PF05970.9	PIF1	Family	327	364	364	40.2	1.8e-10
TCONS_00070074	PF02689.9	Herpes_Helicase	Family	740	807	819	30.2	9.2e-08
TCONS_00070096	PF14214.1	Helitron_like_N	Family	133	171	184	42.6	4.6e-11
TCONS_00070096	PF05970.9	PIF1	Family	327	364	364	40.2	1.8e-10
TCONS_00070096	PF02689.9	Herpes_Helicase	Family	740	807	819	30.2	9.2e-08
TCONS_00070096	PF05970.9	PIF1	Family	84	159	364	103.7	8.5e-30
TCONS_00070096	PF05970.9	PIF1	Family	163	323	364	139.6	1.1e-40
TCONS_00018805	PF03171.15	2OG-FeII_Oxy	Domain	51	94	99	27.4	2.7e-06
TCONS_00018805	PF14226.1	DIOX_N	Family	1	114	114	100.8	5.5e-29
TCONS_00039645	PF00063.16	Myosin_head	Domain	380	689	689	280.8	1.6e-83
TCONS_00039645	PF00612.22	IQ	Motif	2	20	21	16.2	0.0051
TCONS_00039645	PF00612.22	IQ	Motif	3	20	21	15	0.013
TCONS_00039645	PF00612.22	IQ	Motif	2	21	21	19.2	0.00052
TCONS_00039645	PF00612.22	IQ	Motif	1	20	21	22.5	4.8e-05
TCONS_00039645	PF00612.22	IQ	Motif	2	21	21	22.5	4.7e-05
TCONS_00039645	PF02736.14	Myosin_N	Domain	2	39	42	29.1	5.2e-07
TCONS_00039645	PF00063.16	Myosin_head	Domain	1	287	689	382.1	3.7e-114
TCONS_00039645	PF00063.16	Myosin_head	Domain	297	380	689	84.9	3.1e-24
TCONS_00026600	PF08263.7	LRRNT_2	Family	21	43	43	20.4	0.00032
TCONS_00026600	PF00560.28	LRR_1	Repeat	2	20	22	13.8	0.039
TCONS_00026600	PF13855.1	LRR_8	Repeat	2	59	61	33.2	2.8e-08
TCONS_00026600	PF13855.1	LRR_8	Repeat	1	61	61	28.5	8.4e-07
TCONS_00026600	PF00560.28	LRR_1	Repeat	1	19	22	9.6	0.96
TCONS_00026600	PF13855.1	LRR_8	Repeat	2	60	61	27.1	2.2e-06
TCONS_00026600	PF13855.1	LRR_8	Repeat	2	61	61	28.1	1.1e-06
TCONS_00056002	PF00188.21	CAP	Domain	2	124	124	57.6	1.6e-15
TCONS_00056002	PF05910.7	DUF868	Family	56	94	275	28	1.2e-06
TCONS_00056002	PF05910.7	DUF868	Family	3	39	275	22.3	6.8e-05
TCONS_00113277	PF01073.14	3Beta_HSD	Family	49	123	280	43.1	1.8e-11
TCONS_00005121	PF00657.17	Lipase_GDSL	Family	1	59	234	25.7	8e-06
TCONS_00046060	PF14303.1	NAM-associated	Family	1	76	154	53.5	3e-14
TCONS_00032403	PF00161.14	RIP	Domain	44	112	206	25.8	4.7e-06
TCONS_00032403	PF00161.14	RIP	Domain	121	201	206	28.1	9.3e-07
TCONS_00032403	PF02902.14	Peptidase_C48	Domain	84	179	216	35.4	7.3e-09
TCONS_00023410	PF03004.9	Transposase_24	Family	3	72	142	49	5e-13
TCONS_00023410	PF13963.1	Transpos_assoc	Domain	1	76	76	86.9	5.9e-25
TCONS_00023410	PF02992.9	Transposase_21	Family	1	224	226	289.7	8.9e-87
TCONS_00023410	PF13952.1	DUF4216	Domain	1	74	75	87.2	3.2e-25
TCONS_00023410	PF13960.1	DUF4218	Domain	27	124	129	134.3	1.4e-39
TCONS_00003937	PF05754.9	DUF834	Domain	10	70	70	29.8	3.3e-07
TCONS_00070069	PF05970.9	PIF1	Family	327	364	364	40.2	1.8e-10
TCONS_00070069	PF02689.9	Herpes_Helicase	Family	740	807	819	30.2	9.2e-08
TCONS_00070069	PF05970.9	PIF1	Family	84	159	364	103.7	8.5e-30
TCONS_00070069	PF05970.9	PIF1	Family	163	323	364	139.6	1.1e-40
TCONS_00040455	PF00221.14	Lyase_aromatic	Family	82	297	473	256.6	3.1e-76
TCONS_00040455	PF00221.14	Lyase_aromatic	Family	257	469	473	259.9	3e-77
TCONS_00040455	PF00221.14	Lyase_aromatic	Family	1	79	473	65.4	2.9e-18
TCONS_00053862	PF03859.11	CG-1	Domain	2	37	119	23.3	3.1e-05
TCONS_00053862	PF03859.11	CG-1	Domain	35	119	119	143	2.4e-42
TCONS_00031368	PF13456.1	RVT_3	Domain	48	79	88	28.8	7e-07
TCONS_00018812	PF14226.1	DIOX_N	Family	1	114	114	100.8	5.5e-29
TCONS_00018812	PF03171.15	2OG-FeII_Oxy	Domain	37	99	99	41.6	1e-10
TCONS_00084614	PF02992.9	Transposase_21	Family	34	151	226	203.3	2.3e-60
TCONS_00084614	PF02992.9	Transposase_21	Family	2	34	226	41.6	6.3e-11
TCONS_00032384	PF00161.14	RIP	Domain	44	112	206	25.8	4.7e-06
TCONS_00032384	PF00161.14	RIP	Domain	121	201	206	28.1	9.3e-07
TCONS_00032384	PF02902.14	Peptidase_C48	Domain	84	179	216	35.4	7.3e-09
TCONS_00088468	PF07859.8	Abhydrolase_3	Domain	1	210	211	203.6	2.3e-60
TCONS_00039365	PF06839.7	zf-GRF	Domain	1	42	45	41.8	6.5e-11
TCONS_00086867	PF08880.6	QLQ	Domain	3	36	37	56.9	8.5e-16
TCONS_00086867	PF08879.5	WRC	Domain	1	45	46	77.5	3.9e-22
TCONS_00091399	PF12799.2	LRR_4	Family	3	39	44	29.5	3.7e-07
TCONS_00098433	PF00560.28	LRR_1	Repeat	1	19	22	13.5	0.05
TCONS_00098433	PF00560.28	LRR_1	Repeat	2	21	22	10.2	0.6
TCONS_00098433	PF07714.12	Pkinase_Tyr	Domain	7	153	259	51.5	6.4e-14
TCONS_00030130	PF00361.15	Oxidored_q1	Family	151	233	270	85.2	3.9e-24
TCONS_00030130	PF00361.15	Oxidored_q1	Family	230	269	270	30.1	2.4e-07
TCONS_00030130	PF00361.15	Oxidored_q1	Family	174	269	270	90.3	1.1e-25
TCONS_00111727	PF00006.20	ATP-synt_ab	Family	63	215	215	151.1	2.7e-44
TCONS_00111727	PF00306.22	ATP-synt_ab_C	Domain	1	107	113	77.6	8.5e-22
TCONS_00067116	PF00221.14	Lyase_aromatic	Family	86	470	473	497.3	3e-149
TCONS_00098434	PF00560.28	LRR_1	Repeat	1	19	22	13.5	0.05
TCONS_00098434	PF00560.28	LRR_1	Repeat	2	21	22	10.2	0.6
TCONS_00098434	PF07714.12	Pkinase_Tyr	Domain	7	153	259	51.5	6.4e-14
TCONS_00033603	PF14212.1	DUF4324	Family	40	95	95	84.2	4.1e-24
TCONS_00003185	PF12166.3	DUF3595	Family	1	83	422	100.2	1e-28
TCONS_00107628	PF00043.20	GST_C	Domain	21	94	95	49.7	2.4e-13
TCONS_00072480	PF04675.9	DNA_ligase_A_N	Family	1	176	176	154.3	2.5e-45
TCONS_00072480	PF01068.16	DNA_ligase_A_M	Domain	1	115	202	67.8	7.1e-19
TCONS_00072480	PF00533.21	BRCT	Family	3	77	78	40	2.8e-10
TCONS_00072480	PF04679.10	DNA_ligase_A_C	Family	18	70	96	37.7	1.8e-09
TCONS_00072480	PF01068.16	DNA_ligase_A_M	Domain	117	202	202	56.5	2e-15
TCONS_00052173	PF01020.12	Ribosomal_L40e	Family	22	44	52	53.2	1.5e-14
TCONS_00052173	PF01020.12	Ribosomal_L40e	Family	2	22	52	33.9	1.6e-08
TCONS_00077831	PF01556.13	DnaJ_C	Domain	1	79	81	79.9	8.7e-23
TCONS_00029629	PF00665.21	rve	Domain	12	107	120	59.5	2.8e-16
TCONS_00000248	PF00730.20	HhH-GPD	Domain	12	79	121	23.6	4.3e-05
TCONS_00003414	PF12047.3	DNMT1-RFD	Domain	2	145	146	53.8	1.5e-14
TCONS_00023413	PF13960.1	DUF4218	Domain	27	124	129	134.3	1.4e-39
TCONS_00023413	PF03004.9	Transposase_24	Family	3	72	142	49	5e-13
TCONS_00023413	PF13963.1	Transpos_assoc	Domain	35	76	76	58.9	3.2e-16
TCONS_00023413	PF02992.9	Transposase_21	Family	1	224	226	289.9	7.8e-87
TCONS_00023413	PF13952.1	DUF4216	Domain	1	74	75	87.2	3.2e-25
TCONS_00092596	PF03547.13	Mem_trans	Family	343	384	385	37.4	7.9e-10
TCONS_00105195	PF03108.10	DBD_Tnp_Mut	Family	2	67	67	55.3	3.2e-15
TCONS_00112561	PF13966.1	zf-RVT	Domain	30	86	86	62.3	3.5e-17
TCONS_00084801	PF00295.12	Glyco_hydro_28	Domain	33	124	326	52.4	3.4e-14
TCONS_00084801	PF12708.2	Pectate_lyase_3	Family	2	41	233	28.3	1.6e-06
TCONS_00039664	PF00063.16	Myosin_head	Domain	131	288	689	212.7	6.7e-63
TCONS_00039664	PF00063.16	Myosin_head	Domain	297	689	689	386.6	1.6e-115
TCONS_00039664	PF00612.22	IQ	Motif	2	20	21	16	0.0057
TCONS_00039664	PF00612.22	IQ	Motif	3	20	21	14.8	0.014
TCONS_00039664	PF00612.22	IQ	Motif	2	21	21	19.1	0.00058
TCONS_00039664	PF00612.22	IQ	Motif	1	20	21	22.3	5.3e-05
TCONS_00039664	PF00612.22	IQ	Motif	2	21	21	22.4	5.2e-05
TCONS_00039664	PF02736.14	Myosin_N	Domain	2	39	42	30.1	2.7e-07
TCONS_00039664	PF00063.16	Myosin_head	Domain	1	132	689	150.8	3.5e-44
TCONS_00067083	PF05042.8	Caleosin	Family	93	174	174	118.5	2e-34
TCONS_00035025	PF00161.14	RIP	Domain	4	203	206	66.3	1.8e-18
TCONS_00043775	PF00009.22	GTP_EFTU	Domain	2	187	188	180.3	2.3e-53
TCONS_00043775	PF03144.20	GTP_EFTU_D2	Domain	1	74	74	31.6	1.2e-07
TCONS_00043775	PF00679.19	EFG_C	Domain	2	87	89	75.7	1.8e-21
TCONS_00043775	PF06421.7	LepA_C	Family	1	107	108	167.5	5.9e-50
TCONS_00092496	PF13966.1	zf-RVT	Domain	47	86	86	41.4	1.1e-10
TCONS_00092496	PF13966.1	zf-RVT	Domain	40	85	86	33.1	4.7e-08
TCONS_00048364	PF03179.10	V-ATPase_G	Family	31	105	105	80.6	8e-23
TCONS_00114088	PF00331.15	Glyco_hydro_10	Family	29	80	320	23.2	2.7e-05
TCONS_00114088	PF00547.13	Urease_gamma	Domain	1	99	99	137.1	1.5e-40
TCONS_00114088	PF00699.15	Urease_beta	Domain	2	99	100	139.2	3e-41
TCONS_00114088	PF00449.15	Urease_alpha	Domain	2	121	121	174.7	6.3e-52
TCONS_00114088	PF01979.15	Amidohydro_1	Domain	1	333	333	211.5	2.3e-62
TCONS_00063554	PF00290.15	Trp_syntA	Domain	1	117	259	146.4	4.6e-43
TCONS_00010395	PF14214.1	Helitron_like_N	Family	1	163	184	196.9	2.2e-58
TCONS_00010395	PF05970.9	PIF1	Family	1	34	364	28.6	5.8e-07
TCONS_00083850	PF00847.15	AP2	Domain	3	54	55	61.5	5.4e-17
TCONS_00111732	PF00006.20	ATP-synt_ab	Family	1	215	215	229.5	2.8e-68
TCONS_00111732	PF00306.22	ATP-synt_ab_C	Domain	1	108	113	85.2	3.8e-24
TCONS_00111732	PF02874.18	ATP-synt_ab_N	Domain	2	40	69	34.3	1.8e-08
TCONS_00111732	PF04998.12	RNA_pol_Rpb1_5	Domain	69	99	277	52.1	5e-14
TCONS_00070090	PF14214.1	Helitron_like_N	Family	134	171	184	42.4	5.5e-11
TCONS_00070090	PF05970.9	PIF1	Family	327	364	364	40.2	1.8e-10
TCONS_00070090	PF02689.9	Herpes_Helicase	Family	740	807	819	30.2	9.2e-08
TCONS_00070090	PF05970.9	PIF1	Family	84	159	364	103.7	8.5e-30
TCONS_00070090	PF05970.9	PIF1	Family	163	323	364	139.6	1.1e-40
TCONS_00093342	PF00612.22	IQ	Motif	2	20	21	20.2	0.00025
TCONS_00002208	PF07673.9	DUF1602	Family	2	27	39	42.6	2.6e-11
TCONS_00002208	PF00005.22	ABC_tran	Domain	1	84	118	33.3	4.5e-08
TCONS_00002208	PF00005.22	ABC_tran	Domain	84	118	118	48.8	7.2e-13
TCONS_00002547	PF00931.17	NB-ARC	Domain	3	284	287	184.2	2.1e-54
TCONS_00087975	PF00514.18	Arm	Repeat	1	40	41	25.8	5.7e-06
TCONS_00022404	PF12624.2	Chorein_N	Family	1	116	118	133.9	1.6e-39
TCONS_00008584	PF00069.20	Pkinase	Domain	28	120	260	20.8	0.00015
TCONS_00051649	PF02301.13	HORMA	Domain	6	96	206	92	3.1e-26
TCONS_00051649	PF02301.13	HORMA	Domain	95	205	206	82.7	2.2e-23
TCONS_00090336	PF00240.18	ubiquitin	Domain	1	69	69	114.8	7.1e-34
TCONS_00090336	PF00240.18	ubiquitin	Domain	1	69	69	114.8	7.1e-34
TCONS_00090336	PF00240.18	ubiquitin	Domain	1	69	69	114.8	7.1e-34
TCONS_00090336	PF00240.18	ubiquitin	Domain	1	38	69	50.7	6.9e-14
TCONS_00026793	PF05057.9	DUF676	Family	5	32	218	20.6	0.00019
TCONS_00003541	PF09734.4	Tau95	Family	105	310	310	112.9	1.6e-32
TCONS_00053882	PF03859.11	CG-1	Domain	2	119	119	180	7.9e-54
TCONS_00091413	PF12799.2	LRR_4	Family	3	39	44	30.3	2e-07
TCONS_00044762	PF00153.22	Mito_carr	Family	4	34	96	33.9	1.7e-08
TCONS_00052321	PF02140.13	Gal_Lectin	Family	1	46	80	27.1	3.5e-06
TCONS_00067448	PF00067.17	p450	Domain	2	422	463	199.4	6.8e-59
TCONS_00010392	PF08646.5	Rep_fac-A_C	Family	4	122	146	27.5	1.9e-06
TCONS_00021583	PF04678.8	DUF607	Family	35	179	180	158.8	1.2e-46
TCONS_00031361	PF00078.22	RVT_1	Family	152	214	214	23.7	2.3e-05
TCONS_00031361	PF01348.16	Intron_maturas2	Family	3	73	146	72.4	3.3e-20
TCONS_00031361	PF01348.16	Intron_maturas2	Family	75	117	146	34.5	1.5e-08
TCONS_00031361	PF00146.16	NADHdh	Family	239	297	311	51.5	6.6e-14
TCONS_00079477	PF01344.20	Kelch_1	Repeat	15	47	47	33.6	1.8e-08
TCONS_00008653	PF02268.11	TFIIA_gamma_N	Domain	2	49	49	82.2	1.2e-23
TCONS_00008653	PF02751.9	TFIIA_gamma_C	Domain	1	52	52	82.9	8.7e-24
TCONS_00022385	PF12624.2	Chorein_N	Family	1	67	118	84.7	2.9e-24
TCONS_00022385	PF12624.2	Chorein_N	Family	65	116	118	36.8	2.1e-09
TCONS_00070114	PF05970.9	PIF1	Family	327	364	364	40.2	1.8e-10
TCONS_00070114	PF02689.9	Herpes_Helicase	Family	740	807	819	30.2	9.2e-08
TCONS_00070114	PF05970.9	PIF1	Family	84	159	364	103.7	8.5e-30
TCONS_00070114	PF05970.9	PIF1	Family	163	323	364	139.6	1.1e-40
TCONS_00070114	PF14214.1	Helitron_like_N	Family	134	166	184	33	4.1e-08
TCONS_00072236	PF13963.1	Transpos_assoc	Domain	1	76	76	74.6	4.1e-21
TCONS_00072236	PF02992.9	Transposase_21	Family	1	225	226	294.2	3.8e-88
TCONS_00072236	PF13960.1	DUF4218	Domain	2	126	129	165.2	3.8e-49
TCONS_00072236	PF13952.1	DUF4216	Domain	1	75	75	87.3	3e-25
TCONS_00069366	PF00304.15	Gamma-thionin	Domain	2	47	47	54.8	6e-15
TCONS_00094591	PF00622.23	SPRY	Family	2	124	126	92.5	1.8e-26
TCONS_00099551	PF14200.1	RicinB_lectin_2	Domain	43	104	105	38.8	8e-10
TCONS_00070054	PF00122.15	E1-E2_ATPase	Family	47	208	230	41.8	5.4e-11
TCONS_00053877	PF03859.11	CG-1	Domain	2	37	119	23.3	3.1e-05
TCONS_00053877	PF03859.11	CG-1	Domain	36	119	119	138.8	4.7e-41
TCONS_00076976	PF10536.4	PMD	Domain	224	307	363	85.7	2.7e-24
TCONS_00076976	PF01781.13	Ribosomal_L38e	Family	1	69	69	114.2	1.4e-33
TCONS_00026599	PF08263.7	LRRNT_2	Family	21	43	43	20.4	0.00032
TCONS_00026599	PF00560.28	LRR_1	Repeat	2	20	22	13.8	0.039
TCONS_00026599	PF13855.1	LRR_8	Repeat	2	59	61	33.2	2.8e-08
TCONS_00026599	PF13855.1	LRR_8	Repeat	1	61	61	28.5	8.4e-07
TCONS_00026599	PF00560.28	LRR_1	Repeat	1	19	22	9.6	0.96
TCONS_00026599	PF13855.1	LRR_8	Repeat	2	60	61	27.1	2.2e-06
TCONS_00026599	PF13855.1	LRR_8	Repeat	2	61	61	28.1	1.1e-06
TCONS_00004190	PF00013.24	KH_1	Domain	3	26	58	23.8	2.2e-05
TCONS_00050592	PF14288.1	FKS1_dom1	Family	2	116	117	132.5	5.6e-39
TCONS_00039649	PF00063.16	Myosin_head	Domain	1	134	689	152.4	1.1e-44
TCONS_00039649	PF02736.14	Myosin_N	Domain	2	30	42	23	4.4e-05
TCONS_00039649	PF00063.16	Myosin_head	Domain	131	689	689	613.6	3.3e-184
TCONS_00039649	PF00612.22	IQ	Motif	2	20	21	15.8	0.0068
TCONS_00039649	PF00612.22	IQ	Motif	3	20	21	14.6	0.017
TCONS_00039649	PF00612.22	IQ	Motif	2	21	21	18.9	0.00069
TCONS_00039649	PF00612.22	IQ	Motif	1	20	21	22.1	6.3e-05
TCONS_00039649	PF00612.22	IQ	Motif	2	21	21	22.1	6.2e-05
TCONS_00090382	PF09072.5	TMA7	Family	2	23	63	36.8	3.6e-09
TCONS_00090382	PF09072.5	TMA7	Family	25	63	63	46.6	3e-12
TCONS_00070120	PF14214.1	Helitron_like_N	Family	134	166	184	33	4.1e-08
TCONS_00057691	PF02365.10	NAM	Family	58	129	129	99.5	1.4e-28
TCONS_00098230	PF01373.12	Glyco_hydro_14	Domain	127	180	402	64.5	6.4e-18
TCONS_00098230	PF01373.12	Glyco_hydro_14	Domain	7	128	402	136.2	1.1e-39
TCONS_00098230	PF01373.12	Glyco_hydro_14	Domain	217	267	402	39.7	2.2e-10
TCONS_00039587	PF00411.14	Ribosomal_S11	Family	24	56	110	27.5	2.4e-06
TCONS_00073092	PF01125.12	G10	Domain	1	43	145	26.5	3.4e-06
TCONS_00067761	PF04570.9	DUF581	Family	10	56	59	74.9	1.9e-21
TCONS_00108136	PF00237.14	Ribosomal_L22	Domain	8	57	105	37.7	1.3e-09
TCONS_00108136	PF00237.14	Ribosomal_L22	Domain	58	94	105	41.9	6.8e-11
TCONS_00108310	PF03732.12	Retrotrans_gag	Family	2	94	96	79.5	1.3e-22
TCONS_00042877	PF00646.28	F-box	Domain	2	40	48	23.2	3.3e-05
TCONS_00057858	PF00067.17	p450	Domain	372	448	463	54.2	7.9e-15
TCONS_00114086	PF02362.16	B3	Family	15	95	96	37.4	1.4e-09
TCONS_00114086	PF12569.3	NARP1	Family	72	141	518	44.3	9.3e-12
TCONS_00114086	PF00331.15	Glyco_hydro_10	Family	29	80	320	23.2	2.7e-05
TCONS_00070089	PF05970.9	PIF1	Family	234	323	364	61.2	7e-17
TCONS_00070089	PF14214.1	Helitron_like_N	Family	134	171	184	42.4	5.5e-11
TCONS_00070089	PF05970.9	PIF1	Family	327	364	364	40.2	1.8e-10
TCONS_00070089	PF02689.9	Herpes_Helicase	Family	740	807	819	30.2	9.2e-08
TCONS_00038095	PF00931.17	NB-ARC	Domain	3	101	287	64.3	7.2e-18
TCONS_00034202	PF13016.1	Gliadin	Family	5	77	77	82.1	2.1e-23
TCONS_00050595	PF14288.1	FKS1_dom1	Family	2	116	117	132.9	4.3e-39
TCONS_00079475	PF01344.20	Kelch_1	Repeat	6	47	47	34.2	1.2e-08
TCONS_00075645	PF00806.14	PUF	Repeat	6	22	35	20	0.0003
TCONS_00075645	PF02892.10	zf-BED	Domain	1	40	45	36.3	3e-09
TCONS_00075645	PF04937.10	DUF659	Family	6	57	153	51.3	7.7e-14
TCONS_00072659	PF13872.1	AAA_34	Domain	3	170	303	215	8.7e-64
TCONS_00006707	PF14211.1	DUF4323	Family	6	49	121	27.2	3e-06
TCONS_00013847	PF03108.10	DBD_Tnp_Mut	Family	17	63	67	52.8	2e-14
TCONS_00013847	PF10551.4	MULE	Domain	9	92	93	65.4	3.4e-18
TCONS_00090215	PF04842.7	DUF639	Family	32	109	683	50.7	7.5e-14
TCONS_00018238	PF13821.1	DUF4187	Domain	8	35	55	28.5	7.3e-07
TCONS_00110383	PF13923.1	zf-C3HC4_2	Domain	2	45	46	33.6	2.2e-08
TCONS_00110383	PF00569.12	ZZ	Domain	2	42	46	34.4	1e-08
TCONS_00102364	PF02902.14	Peptidase_C48	Domain	86	118	216	27.7	1.7e-06
TCONS_00032411	PF00161.14	RIP	Domain	44	112	206	25.8	4.7e-06
TCONS_00032411	PF00161.14	RIP	Domain	121	201	206	28.1	9.3e-07
TCONS_00032411	PF02902.14	Peptidase_C48	Domain	84	179	216	35.4	7.3e-09
TCONS_00031686	PF00931.17	NB-ARC	Domain	16	104	287	55	4.8e-15
TCONS_00075084	PF00319.13	SRF-TF	Domain	2	51	51	88.4	1.1e-25
TCONS_00104603	PF01436.16	NHL	Repeat	1	26	28	25.7	6.4e-06
TCONS_00113828	PF01388.16	ARID	Domain	53	92	92	26.5	3.9e-06
TCONS_00113828	PF00505.14	HMG_box	Domain	1	48	69	29.9	4.3e-07
TCONS_00000807	PF08370.6	PDR_assoc	Family	1	55	65	68.4	2.5e-19
TCONS_00069698	PF00078.22	RVT_1	Family	56	213	214	62.5	3.1e-17
TCONS_00069698	PF00665.21	rve	Domain	5	116	120	64.9	6.1e-18
TCONS_00069698	PF00385.19	Chromo	Domain	2	49	55	38.8	4.9e-10
TCONS_00069698	PF03732.12	Retrotrans_gag	Family	2	96	96	31.1	1.6e-07
TCONS_00069698	PF13650.1	Asp_protease_2	Domain	3	90	90	28.3	1.7e-06
TCONS_00089738	PF05922.11	Inhibitor_I9	Domain	35	67	82	29.2	9.2e-07
TCONS_00089738	PF00082.17	Peptidase_S8	Domain	194	245	282	53.4	1.8e-14
TCONS_00031117	PF03009.12	GDPD	Family	1	69	255	71.9	5.1e-20
TCONS_00092530	PF05754.9	DUF834	Domain	10	60	70	24.8	1.2e-05
TCONS_00056040	PF00454.22	PI3_PI4_kinase	Family	122	235	235	112.6	1.7e-32
TCONS_00056040	PF00454.22	PI3_PI4_kinase	Family	2	97	235	32.8	4.2e-08
TCONS_00091267	PF13855.1	LRR_8	Repeat	11	61	61	30.1	2.7e-07
TCONS_00091267	PF00560.28	LRR_1	Repeat	1	19	22	14	0.033
TCONS_00091267	PF13855.1	LRR_8	Repeat	3	61	61	27.9	1.3e-06
TCONS_00091267	PF07714.12	Pkinase_Tyr	Domain	4	257	259	141.5	2.3e-41
TCONS_00091267	PF08263.7	LRRNT_2	Family	2	43	43	36.1	4e-09
TCONS_00105198	PF03108.10	DBD_Tnp_Mut	Family	2	67	67	55.8	2.2e-15
TCONS_00003191	PF12166.3	DUF3595	Family	1	83	422	99.9	1.2e-28
TCONS_00067117	PF00221.14	Lyase_aromatic	Family	1	78	473	63.9	8.6e-18
TCONS_00004484	PF00646.28	F-box	Domain	2	41	48	26	4.4e-06
TCONS_00004484	PF08387.5	FBD	Family	1	50	51	48.9	2.8e-13
TCONS_00006649	PF00069.20	Pkinase	Domain	101	200	260	98.5	3.1e-28
TCONS_00006649	PF07714.12	Pkinase_Tyr	Domain	27	92	259	43.1	2.3e-11
TCONS_00109145	PF01094.23	ANF_receptor	Family	41	88	349	31.2	9.1e-08
TCONS_00023492	PF03080.10	DUF239	Family	71	229	229	133.3	6.2e-39
TCONS_00080220	PF12734.2	CYSTM	Family	1	37	37	40.6	1.7e-10
TCONS_00048786	PF07333.7	SLR1-BP	Family	10	58	58	26.6	4.7e-06
TCONS_00013327	PF01843.14	DIL	Family	1	102	105	104.9	1.6e-30
TCONS_00022382	PF12624.2	Chorein_N	Family	1	67	118	84.7	2.9e-24
TCONS_00022382	PF12624.2	Chorein_N	Family	65	116	118	36.8	2.1e-09
TCONS_00006703	PF14211.1	DUF4323	Family	6	49	121	27.2	3e-06
TCONS_00106194	PF07011.6	DUF1313	Family	3	88	89	107.6	1.7e-31
TCONS_00038396	PF13966.1	zf-RVT	Domain	60	86	86	28.3	1.4e-06
TCONS_00088242	PF14226.1	DIOX_N	Family	1	95	114	42.6	6.6e-11
TCONS_00088242	PF03171.15	2OG-FeII_Oxy	Domain	5	99	99	86.6	9.9e-25
TCONS_00072237	PF03004.9	Transposase_24	Family	12	96	142	22.1	9.9e-05
TCONS_00039069	PF01751.17	Toprim	Family	2	88	88	72.2	2.2e-20
TCONS_00039069	PF01131.15	Topoisom_bac	Family	2	160	403	148.3	2.5e-43
TCONS_00039069	PF01131.15	Topoisom_bac	Family	163	214	403	24.5	9.7e-06
TCONS_00032362	PF00069.20	Pkinase	Domain	48	130	260	47.8	8.8e-13
TCONS_00056843	PF07777.6	MFMR	Family	12	97	189	43.4	3e-11
TCONS_00065555	PF03169.10	OPT	Family	1	94	624	56	2.1e-15
TCONS_00065555	PF03169.10	OPT	Family	127	216	624	34	9.9e-09
TCONS_00039641	PF02736.14	Myosin_N	Domain	2	39	42	29.1	5.2e-07
TCONS_00039641	PF00063.16	Myosin_head	Domain	1	287	689	382.1	3.7e-114
TCONS_00039641	PF00063.16	Myosin_head	Domain	297	689	689	386.6	1.6e-115
TCONS_00039641	PF00612.22	IQ	Motif	2	20	21	16	0.0057
TCONS_00039641	PF00612.22	IQ	Motif	3	20	21	14.8	0.014
TCONS_00039641	PF00612.22	IQ	Motif	2	21	21	19.1	0.00058
TCONS_00039641	PF00612.22	IQ	Motif	1	20	21	22.3	5.3e-05
TCONS_00039641	PF00612.22	IQ	Motif	2	21	21	22.4	5.2e-05
TCONS_00030421	PF14214.1	Helitron_like_N	Family	1	171	184	206.1	3.2e-61
TCONS_00028998	PF00637.15	Clathrin	Family	1	91	143	75.6	2.5e-21
TCONS_00108478	PF00931.17	NB-ARC	Domain	14	282	287	214.6	1.1e-63
TCONS_00108478	PF12799.2	LRR_4	Family	1	44	44	30.8	1.4e-07
TCONS_00022956	PF02791.12	DDT	Family	2	61	61	51.5	5.4e-14
TCONS_00022956	PF00628.24	PHD	Domain	2	49	51	32.5	4.3e-08
TCONS_00034200	PF13016.1	Gliadin	Family	5	43	77	30	4.1e-07
TCONS_00005705	PF00069.20	Pkinase	Domain	19	229	260	109.3	1.6e-31
TCONS_00031382	PF00252.13	Ribosomal_L16	Family	1	133	133	146.4	3.4e-43
TCONS_00031382	PF00189.15	Ribosomal_S3_C	Domain	9	85	85	80.7	6e-23
TCONS_00018806	PF14226.1	DIOX_N	Family	1	114	114	100.8	5.5e-29
TCONS_00111789	PF02902.14	Peptidase_C48	Domain	86	117	216	23.7	2.8e-05
TCONS_00103264	PF00939.14	Na_sulph_symp	Family	6	178	471	160	8.1e-47
TCONS_00031364	PF00346.14	Complex1_49kDa	Family	1	104	272	139	1.3e-40
TCONS_00031364	PF00346.14	Complex1_49kDa	Family	105	186	272	85.3	3.1e-24
TCONS_00031364	PF00346.14	Complex1_49kDa	Family	184	245	272	76.2	1.8e-21
TCONS_00030127	PF00361.15	Oxidored_q1	Family	230	269	270	30.1	2.4e-07
TCONS_00030127	PF00361.15	Oxidored_q1	Family	34	233	270	193.8	3e-57
TCONS_00030127	PF00361.15	Oxidored_q1	Family	138	269	270	130.4	6.3e-38
TCONS_00032807	PF13086.1	AAA_11	Domain	131	231	241	38.5	8.7e-10
TCONS_00059410	PF12610.3	SOCS	Family	40	57	60	24.6	2.1e-05
TCONS_00023412	PF13960.1	DUF4218	Domain	27	124	129	134.3	1.4e-39
TCONS_00023412	PF03004.9	Transposase_24	Family	3	72	142	49	5e-13
TCONS_00023412	PF13952.1	DUF4216	Domain	1	74	75	87.2	3.4e-25
TCONS_00023412	PF13963.1	Transpos_assoc	Domain	35	76	76	58.9	3.2e-16
TCONS_00023412	PF02992.9	Transposase_21	Family	1	224	226	289.9	7.8e-87
TCONS_00040463	PF00221.14	Lyase_aromatic	Family	1	79	473	63	1.6e-17
TCONS_00070052	PF00122.15	E1-E2_ATPase	Family	2	174	230	59.9	1.6e-16
TCONS_00083986	PF10250.4	O-FucT	Family	52	228	351	117.9	4.6e-34
TCONS_00083986	PF10250.4	O-FucT	Family	234	309	351	69.9	1.9e-19
TCONS_00083986	PF10250.4	O-FucT	Family	2	46	351	49.8	2.3e-13
TCONS_00036623	PF01535.15	PPR	Family	7	31	31	10.8	0.35
TCONS_00036623	PF01535.15	PPR	Family	2	24	31	26.8	2.7e-06
TCONS_00036623	PF13041.1	PPR_2	Repeat	2	34	50	30.6	2.1e-07
TCONS_00036623	PF13041.1	PPR_2	Repeat	2	46	50	30.7	2.1e-07
TCONS_00036623	PF01535.15	PPR	Family	1	25	31	15.1	0.015
TCONS_00036623	PF01535.15	PPR	Family	4	26	31	12.5	0.099
TCONS_00036623	PF12854.2	PPR_1	Repeat	4	34	34	34.9	6.8e-09
TCONS_00036623	PF01535.15	PPR	Family	2	30	31	23.6	2.8e-05
TCONS_00036623	PF01535.15	PPR	Family	2	30	31	19.2	0.00071
TCONS_00036623	PF01535.15	PPR	Family	1	29	31	17.9	0.0019
TCONS_00036623	PF01535.15	PPR	Family	1	26	31	17.2	0.0031
TCONS_00036623	PF13041.1	PPR_2	Repeat	2	49	50	46.3	2.6e-12
TCONS_00036623	PF14432.1	DYW_deaminase	Family	2	114	114	66.2	2.3e-18
TCONS_00112242	PF12819.2	Malectin_like	Domain	1	346	347	316.8	1.5e-94
TCONS_00022386	PF12624.2	Chorein_N	Family	1	67	118	84.7	2.9e-24
TCONS_00022386	PF12624.2	Chorein_N	Family	65	116	118	36.8	2.1e-09
TCONS_00022383	PF12624.2	Chorein_N	Family	1	116	118	132.4	4.8e-39
TCONS_00092238	PF13016.1	Gliadin	Family	5	76	77	37.1	2.4e-09
TCONS_00049107	PF00249.26	Myb_DNA-binding	Domain	1	48	48	59.5	2.1e-16
TCONS_00049107	PF00249.26	Myb_DNA-binding	Domain	1	46	48	51.1	9.3e-14
TCONS_00081607	PF00982.16	Glyco_transf_20	Family	2	213	474	235.2	9.4e-70
TCONS_00081607	PF00982.16	Glyco_transf_20	Family	229	474	474	308.2	7.1e-92
TCONS_00081607	PF02358.11	Trehalose_PPase	Family	1	69	235	67.7	6.1e-19
TCONS_00056434	PF00234.17	Tryp_alpha_amyl	Family	18	57	90	23.6	3.9e-05
TCONS_00055866	PF12074.3	DUF3554	Family	1	67	339	39.1	4.9e-10
TCONS_00055866	PF12074.3	DUF3554	Family	108	338	339	158.4	2.7e-46
TCONS_00076965	PF00240.18	ubiquitin	Domain	1	69	69	114	1.2e-33
TCONS_00076965	PF00240.18	ubiquitin	Domain	1	69	69	114	1.2e-33
TCONS_00076965	PF00240.18	ubiquitin	Domain	1	69	69	114	1.2e-33
TCONS_00076965	PF00240.18	ubiquitin	Domain	1	69	69	114	1.2e-33
TCONS_00076965	PF00240.18	ubiquitin	Domain	1	69	69	114	1.2e-33
TCONS_00090339	PF00240.18	ubiquitin	Domain	1	69	69	116.6	1.9e-34
TCONS_00090339	PF00240.18	ubiquitin	Domain	1	61	69	101.4	1e-29
TCONS_00090339	PF00240.18	ubiquitin	Domain	1	69	69	114.6	8.1e-34
TCONS_00090339	PF00240.18	ubiquitin	Domain	1	69	69	114.6	8.1e-34
TCONS_00090339	PF00240.18	ubiquitin	Domain	1	69	69	114.6	8.1e-34
TCONS_00023472	PF13456.1	RVT_3	Domain	3	83	88	41.9	5.6e-11
TCONS_00098431	PF00560.28	LRR_1	Repeat	1	19	22	13.6	0.047
TCONS_00098431	PF00560.28	LRR_1	Repeat	2	21	22	10.3	0.56
TCONS_00098431	PF07714.12	Pkinase_Tyr	Domain	45	153	259	47.2	1.4e-12
TCONS_00016996	PF01496.14	V_ATPase_I	Family	1	111	759	72.5	1.6e-20
TCONS_00019393	PF04783.7	DUF630	Family	1	59	60	89	1.2e-25
TCONS_00019393	PF04782.7	DUF632	Family	2	41	312	32.3	4.8e-08
TCONS_00110984	PF07645.10	EGF_CA	Domain	1	35	42	27.9	1.5e-06
TCONS_00110984	PF13947.1	GUB_WAK_bind	Domain	2	101	106	59.6	3.4e-16
TCONS_00093711	PF00141.18	peroxidase	Family	1	227	229	239.5	2.8e-71
TCONS_00053878	PF03859.11	CG-1	Domain	2	37	119	23.3	3.1e-05
TCONS_00053878	PF03859.11	CG-1	Domain	36	119	119	138.8	4.7e-41
TCONS_00053865	PF03859.11	CG-1	Domain	2	119	119	178.9	1.8e-53
TCONS_00032401	PF00161.14	RIP	Domain	44	112	206	25.8	4.7e-06
TCONS_00032401	PF00161.14	RIP	Domain	121	201	206	28.1	9.3e-07
TCONS_00032401	PF02902.14	Peptidase_C48	Domain	84	179	216	35.4	7.3e-09
TCONS_00093948	PF08263.7	LRRNT_2	Family	2	43	43	38.1	9.4e-10
TCONS_00093948	PF00560.28	LRR_1	Repeat	2	17	22	13.3	0.056
TCONS_00050593	PF14288.1	FKS1_dom1	Family	2	116	117	131.9	8.6e-39
TCONS_00069588	PF13963.1	Transpos_assoc	Domain	1	76	76	87.7	3.3e-25
TCONS_00069588	PF02992.9	Transposase_21	Family	2	104	226	164.5	1.7e-48
TCONS_00108274	PF00115.15	COX1	Family	61	446	447	526.8	3.3e-158
TCONS_00108274	PF03317.8	ELF	Family	1	283	284	597	4.4e-180
TCONS_00108274	PF00115.15	COX1	Family	1	59	447	47.8	7e-13
TCONS_00108274	PF00281.14	Ribosomal_L5	Domain	1	53	56	27.4	1.9e-06
TCONS_00108274	PF00253.16	Ribosomal_S14	Family	2	55	55	67.4	4.5e-19
TCONS_00104555	PF00439.20	Bromodomain	Domain	1	78	84	75.7	1.7e-21
TCONS_00091416	PF12799.2	LRR_4	Family	3	39	44	28.8	5.9e-07
TCONS_00069926	PF04576.10	Zein-binding	Family	3	94	94	94.1	3.8e-27
TCONS_00107249	PF12515.3	CaATP_NAI	Family	1	47	47	66.3	1.1e-18
TCONS_00062347	PF07816.6	DUF1645	Family	1	83	193	23.6	5.2e-05
TCONS_00091095	PF00141.18	peroxidase	Family	62	228	229	170.8	2.9e-50
TCONS_00052322	PF02140.13	Gal_Lectin	Family	1	46	80	27.1	3.5e-06
TCONS_00075649	PF00806.14	PUF	Repeat	6	22	35	19.3	0.00046
TCONS_00075649	PF02892.10	zf-BED	Domain	1	40	45	36.3	3e-09
TCONS_00075649	PF04937.10	DUF659	Family	6	57	153	51.3	7.7e-14
TCONS_00106745	PF00124.14	Photo_RC	Family	47	109	257	78.7	3e-22
TCONS_00000182	PF07714.12	Pkinase_Tyr	Domain	219	259	259	28.9	5.1e-07
TCONS_00000182	PF00069.20	Pkinase	Domain	60	206	260	150.4	4.6e-44
TCONS_00009984	PF01852.14	START	Domain	29	123	206	69.8	1.8e-19
TCONS_00113314	PF12726.2	SEN1_N	Domain	2	133	727	28.8	2.8e-07
TCONS_00070079	PF14214.1	Helitron_like_N	Family	133	166	184	33.3	3.4e-08
TCONS_00091062	PF00016.15	RuBisCO_large	Domain	281	309	309	22.8	3.2e-05
TCONS_00091062	PF00016.15	RuBisCO_large	Domain	252	287	309	44.2	9.5e-12
TCONS_00085868	PF13855.1	LRR_8	Repeat	2	61	61	38.8	4.9e-10
TCONS_00085868	PF08263.7	LRRNT_2	Family	13	42	43	24.1	2.3e-05
TCONS_00018102	PF12076.3	Wax2_C	Domain	1	36	164	31.7	9.8e-08
TCONS_00018102	PF12076.3	Wax2_C	Domain	23	58	164	28.6	8.7e-07
TCONS_00018102	PF12076.3	Wax2_C	Domain	57	117	164	100.2	8.5e-29
TCONS_00023590	PF13456.1	RVT_3	Domain	49	85	88	31.4	1.1e-07
TCONS_00022389	PF12624.2	Chorein_N	Family	1	116	118	133.9	1.6e-39
TCONS_00098878	PF02297.12	COX6B	Domain	2	67	67	82.8	1.1e-23
TCONS_00031644	PF00170.16	bZIP_1	Family	3	63	64	48.8	4.5e-13
TCONS_00036747	PF00240.18	ubiquitin	Domain	1	69	69	114.6	8.3e-34
TCONS_00036747	PF00240.18	ubiquitin	Domain	1	69	69	114.6	8.3e-34
TCONS_00036747	PF00240.18	ubiquitin	Domain	1	69	69	114.6	8.3e-34
TCONS_00036747	PF00240.18	ubiquitin	Domain	1	67	69	112.7	3.1e-33
TCONS_00036747	PF00240.18	ubiquitin	Domain	18	69	69	86.6	4.3e-25
TCONS_00031384	PF00189.15	Ribosomal_S3_C	Domain	9	85	85	81.1	4.7e-23
TCONS_00031384	PF00252.13	Ribosomal_L16	Family	1	133	133	146.4	3.4e-43
TCONS_00087460	PF13639.1	zf-RING_2	Domain	2	45	46	52.8	2e-14
TCONS_00005706	PF00069.20	Pkinase	Domain	70	229	260	97.4	6.6e-28
TCONS_00090343	PF00240.18	ubiquitin	Domain	1	69	69	114.3	1e-33
TCONS_00090343	PF00240.18	ubiquitin	Domain	1	69	69	114.3	1e-33
TCONS_00090343	PF00240.18	ubiquitin	Domain	1	69	69	114.3	1e-33
TCONS_00090343	PF00240.18	ubiquitin	Domain	42	69	69	22.9	3.3e-05
TCONS_00090343	PF00240.18	ubiquitin	Domain	1	69	69	114.3	1e-33
TCONS_00006701	PF14211.1	DUF4323	Family	6	49	121	27.2	3e-06
TCONS_00023588	PF13456.1	RVT_3	Domain	49	85	88	31.4	1.1e-07
TCONS_00023347	PF08263.7	LRRNT_2	Family	21	43	43	20.4	0.00032
TCONS_00023347	PF00560.28	LRR_1	Repeat	2	20	22	13.8	0.039
TCONS_00023347	PF13855.1	LRR_8	Repeat	2	59	61	33.2	2.8e-08
TCONS_00023347	PF13855.1	LRR_8	Repeat	1	61	61	28.5	8.4e-07
TCONS_00023347	PF00560.28	LRR_1	Repeat	1	19	22	9.6	0.96
TCONS_00023347	PF13855.1	LRR_8	Repeat	2	60	61	27.1	2.2e-06
TCONS_00023347	PF13855.1	LRR_8	Repeat	2	61	61	28.1	1.1e-06
TCONS_00021212	PF00320.22	GATA	Domain	1	34	36	59.4	1.3e-16
TCONS_00021212	PF00320.22	GATA	Domain	1	34	36	48.6	3.2e-13
TCONS_00021212	PF00320.22	GATA	Domain	1	35	36	47.1	9.5e-13
TCONS_00070106	PF05970.9	PIF1	Family	84	159	364	103.7	8.5e-30
TCONS_00070106	PF05970.9	PIF1	Family	163	323	364	139.6	1.1e-40
TCONS_00070106	PF14214.1	Helitron_like_N	Family	134	171	184	42.4	5.5e-11
TCONS_00070106	PF05970.9	PIF1	Family	327	364	364	40.2	1.8e-10
TCONS_00070106	PF02689.9	Herpes_Helicase	Family	740	807	819	30.2	9.2e-08
TCONS_00053876	PF03859.11	CG-1	Domain	2	37	119	23.3	3.1e-05
TCONS_00053876	PF03859.11	CG-1	Domain	36	119	119	138.8	4.7e-41
TCONS_00022398	PF12624.2	Chorein_N	Family	1	67	118	84.7	2.9e-24
TCONS_00022398	PF12624.2	Chorein_N	Family	65	116	118	34.8	8.6e-09
TCONS_00069925	PF04576.10	Zein-binding	Family	3	94	94	94.1	3.8e-27
TCONS_00114072	PF00724.15	Oxidored_FMN	Domain	17	339	341	273.6	1.9e-81
TCONS_00034969	PF13966.1	zf-RVT	Domain	14	86	86	46.5	3e-12
TCONS_00003184	PF12166.3	DUF3595	Family	28	83	422	38	7.6e-10
TCONS_00050598	PF14288.1	FKS1_dom1	Family	2	116	117	134	2e-39
TCONS_00084826	PF00122.15	E1-E2_ATPase	Family	30	212	230	61.2	6.2e-17
TCONS_00084826	PF13246.1	Hydrolase_like2	Family	46	84	91	34.4	1.4e-08
TCONS_00070055	PF00122.15	E1-E2_ATPase	Family	47	76	230	22	5.9e-05
TCONS_00106271	PF00005.22	ABC_tran	Domain	1	115	118	29	9.7e-07
TCONS_00034971	PF00177.16	Ribosomal_S7	Domain	18	148	148	105.5	1.6e-30
TCONS_00034971	PF07727.9	RVT_2	Family	1	70	246	104.3	4.3e-30
TCONS_00039638	PF00063.16	Myosin_head	Domain	1	287	689	383.1	1.8e-114
TCONS_00039638	PF00063.16	Myosin_head	Domain	297	380	689	84.9	3.1e-24
TCONS_00039638	PF02736.14	Myosin_N	Domain	2	30	42	23	4.4e-05
TCONS_00039638	PF00612.22	IQ	Motif	2	20	21	16.7	0.0034
TCONS_00039638	PF00612.22	IQ	Motif	3	20	21	15.5	0.0083
TCONS_00039638	PF00612.22	IQ	Motif	2	21	21	19.8	0.00034
TCONS_00039638	PF00612.22	IQ	Motif	1	20	21	23	3.2e-05
TCONS_00039638	PF00612.22	IQ	Motif	2	21	21	23.1	3.1e-05
TCONS_00039638	PF00063.16	Myosin_head	Domain	380	686	689	270.1	2.8e-80
TCONS_00053871	PF03859.11	CG-1	Domain	2	119	119	180	7.9e-54
TCONS_00114083	PF12569.3	NARP1	Family	72	141	518	43.6	1.5e-11
TCONS_00114083	PF02362.16	B3	Family	15	95	96	37.6	1.2e-09
TCONS_00003189	PF12166.3	DUF3595	Family	28	83	422	37.8	8.9e-10
TCONS_00045811	PF03372.18	Exo_endo_phos	Domain	106	251	251	30.5	2.8e-07
TCONS_00086606	PF00004.24	AAA	Family	2	131	132	148.9	7.7e-44
TCONS_00108271	PF00361.15	Oxidored_q1	Family	1	52	270	36.6	2.6e-09
TCONS_00108271	PF00006.20	ATP-synt_ab	Family	63	215	215	151.1	2.7e-44
TCONS_00108271	PF00306.22	ATP-synt_ab_C	Domain	1	107	113	77.6	8.5e-22
TCONS_00070097	PF05970.9	PIF1	Family	327	364	364	40.2	1.8e-10
TCONS_00070097	PF02689.9	Herpes_Helicase	Family	740	807	819	30.2	9.2e-08
TCONS_00070097	PF14214.1	Helitron_like_N	Family	134	166	184	33	4.1e-08
TCONS_00070097	PF05970.9	PIF1	Family	234	323	364	61.2	7e-17
TCONS_00059127	PF00319.13	SRF-TF	Domain	6	43	51	42.9	1.8e-11
TCONS_00019811	PF00646.28	F-box	Domain	2	41	48	29	5.1e-07
TCONS_00092495	PF13966.1	zf-RVT	Domain	47	86	86	41.4	1.1e-10
TCONS_00092495	PF13966.1	zf-RVT	Domain	40	85	86	33.1	4.7e-08
TCONS_00078964	PF00646.28	F-box	Domain	6	41	48	35.2	6e-09
TCONS_00034201	PF00234.17	Tryp_alpha_amyl	Family	13	87	90	48.6	6.1e-13
TCONS_00034201	PF13016.1	Gliadin	Family	5	45	77	32.8	5.3e-08
TCONS_00072754	PF11721.3	Malectin	Domain	2	174	174	182.6	4.9e-54
TCONS_00075644	PF00806.14	PUF	Repeat	2	27	35	19.7	0.00035
TCONS_00075644	PF02892.10	zf-BED	Domain	1	40	45	36.3	3e-09
TCONS_00075644	PF04937.10	DUF659	Family	6	57	153	51.3	7.7e-14
TCONS_00019301	PF00234.17	Tryp_alpha_amyl	Family	27	90	90	23.4	4.7e-05
TCONS_00064653	PF00931.17	NB-ARC	Domain	13	175	287	57.6	8.1e-16
TCONS_00064653	PF00931.17	NB-ARC	Domain	16	169	287	65.9	2.4e-18
TCONS_00084035	PF00759.14	Glyco_hydro_9	Domain	1	40	444	42.5	3.6e-11
TCONS_00006651	PF01764.20	Lipase_3	Family	62	91	142	32.8	3.9e-08
TCONS_00063778	PF01158.13	Ribosomal_L36e	Family	43	81	99	27.1	2.6e-06
TCONS_00064272	PF02992.9	Transposase_21	Family	2	52	226	57.1	1.2e-15
TCONS_00064272	PF02992.9	Transposase_21	Family	90	225	226	147.8	2.2e-43
TCONS_00032399	PF00161.14	RIP	Domain	44	112	206	25.8	4.7e-06
TCONS_00032399	PF00161.14	RIP	Domain	121	201	206	28.1	9.3e-07
TCONS_00032399	PF02902.14	Peptidase_C48	Domain	84	179	216	35.4	7.3e-09
TCONS_00003203	PF12166.3	DUF3595	Family	1	83	422	100	1.1e-28
TCONS_00006709	PF00119.15	ATP-synt_A	Domain	166	215	215	36.8	2.5e-09
TCONS_00091414	PF12799.2	LRR_4	Family	3	39	44	30.3	2e-07
TCONS_00106746	PF00124.14	Photo_RC	Family	47	133	257	118.4	2.3e-34
TCONS_00069959	PF08704.5	GCD14	Family	7	187	309	253.1	2.9e-75
TCONS_00032387	PF00161.14	RIP	Domain	44	112	206	25.8	4.7e-06
TCONS_00032387	PF00161.14	RIP	Domain	121	201	206	28.1	9.3e-07
TCONS_00032387	PF02902.14	Peptidase_C48	Domain	84	179	216	35.4	7.3e-09
TCONS_00053885	PF03859.11	CG-1	Domain	2	119	119	180	7.9e-54
TCONS_00029708	PF02892.10	zf-BED	Domain	1	42	45	42.2	4.3e-11
TCONS_00003181	PF12166.3	DUF3595	Family	28	83	422	37.8	8.9e-10
TCONS_00070066	PF05970.9	PIF1	Family	327	364	364	40.2	1.8e-10
TCONS_00070066	PF02689.9	Herpes_Helicase	Family	740	807	819	30.2	9.2e-08
TCONS_00070066	PF05970.9	PIF1	Family	84	159	364	103.7	8.5e-30
TCONS_00070066	PF05970.9	PIF1	Family	163	323	364	139.6	1.1e-40
TCONS_00070099	PF05970.9	PIF1	Family	327	364	364	40.2	1.8e-10
TCONS_00070099	PF02689.9	Herpes_Helicase	Family	740	807	819	30.2	9.2e-08
TCONS_00070099	PF14214.1	Helitron_like_N	Family	134	166	184	33	4.1e-08
TCONS_00070099	PF05970.9	PIF1	Family	234	323	364	61.2	7e-17
TCONS_00013846	PF10551.4	MULE	Domain	9	92	93	65.4	3.4e-18
TCONS_00013846	PF03108.10	DBD_Tnp_Mut	Family	17	63	67	52.8	2e-14
TCONS_00096006	PF00504.16	Chloroa_b-bind	Family	11	81	156	28.4	1.5e-06
TCONS_00098889	PF06645.8	SPC12	Family	16	73	77	21.8	0.00011
TCONS_00092225	PF00234.17	Tryp_alpha_amyl	Family	1	62	90	28.1	1.6e-06
TCONS_00000938	PF00069.20	Pkinase	Domain	152	183	260	23.9	1.8e-05
TCONS_00065046	PF05754.9	DUF834	Domain	30	67	70	29.2	5.3e-07
TCONS_00080585	PF00226.26	DnaJ	Domain	2	60	64	64	6.8e-18
TCONS_00078387	PF05701.6	DUF827	Family	30	457	494	56.5	1.6e-15
TCONS_00032634	PF00310.16	GATase_2	Domain	1	51	361	22.3	4e-05
TCONS_00032634	PF13522.1	GATase_6	Domain	9	107	133	62.5	3.3e-17
TCONS_00076962	PF00240.18	ubiquitin	Domain	1	69	69	114	1.3e-33
TCONS_00076962	PF00240.18	ubiquitin	Domain	1	69	69	114	1.3e-33
TCONS_00076962	PF00240.18	ubiquitin	Domain	1	69	69	114	1.3e-33
TCONS_00076962	PF00240.18	ubiquitin	Domain	1	69	69	114	1.3e-33
TCONS_00076962	PF00240.18	ubiquitin	Domain	1	69	69	114	1.3e-33
TCONS_00045246	PF10551.4	MULE	Domain	2	93	93	72	3e-20
TCONS_00045246	PF04434.12	SWIM	Domain	9	34	40	34.8	7.1e-09
TCONS_00110714	PF03759.8	PRONE	Family	329	366	367	55.7	2.5e-15
TCONS_00008823	PF02365.10	NAM	Family	53	128	129	111.1	3.6e-32
TCONS_00027133	PF06075.7	DUF936	Family	153	395	580	84.4	7.4e-24
TCONS_00027133	PF06075.7	DUF936	Family	495	579	580	41.8	6e-11
TCONS_00013534	PF01656.18	CbiA	Domain	8	48	195	35.8	4.7e-09
TCONS_00096255	PF13016.1	Gliadin	Family	3	77	77	74	7.4e-21
TCONS_00080329	PF00187.14	Chitin_bind_1	Domain	1	40	40	64.5	5.3e-18
TCONS_00080329	PF00182.14	Glyco_hydro_19	Domain	1	115	232	152.5	1.2e-44
TCONS_00080329	PF00182.14	Glyco_hydro_19	Domain	117	141	232	26.6	3.7e-06
TCONS_00092200	PF00234.17	Tryp_alpha_amyl	Family	17	87	90	47.9	1e-12
TCONS_00039646	PF00063.16	Myosin_head	Domain	1	287	689	383.1	1.8e-114
TCONS_00039646	PF00063.16	Myosin_head	Domain	297	685	689	375.5	3.5e-112
TCONS_00039646	PF02736.14	Myosin_N	Domain	2	30	42	23	4.4e-05
TCONS_00039646	PF00612.22	IQ	Motif	2	20	21	16.7	0.0034
TCONS_00039646	PF00612.22	IQ	Motif	3	20	21	15.5	0.0083
TCONS_00039646	PF00612.22	IQ	Motif	2	21	21	19.8	0.00034
TCONS_00039646	PF00612.22	IQ	Motif	1	20	21	23	3.2e-05
TCONS_00039646	PF00612.22	IQ	Motif	2	21	21	23.1	3.1e-05
TCONS_00027095	PF05754.9	DUF834	Domain	37	70	70	24	2.3e-05
TCONS_00027095	PF05754.9	DUF834	Domain	12	67	70	27.2	2.2e-06
TCONS_00022395	PF12624.2	Chorein_N	Family	1	67	118	84.7	2.9e-24
TCONS_00022395	PF12624.2	Chorein_N	Family	65	116	118	32.9	3.2e-08
TCONS_00087974	PF00514.18	Arm	Repeat	1	40	41	25.8	5.6e-06
TCONS_00089739	PF05922.11	Inhibitor_I9	Domain	35	67	82	29.2	9.2e-07
TCONS_00089739	PF00082.17	Peptidase_S8	Domain	194	245	282	53.4	1.8e-14
TCONS_00110860	PF00623.15	RNA_pol_Rpb1_2	Domain	2	164	166	104.6	4.5e-30
TCONS_00110860	PF04983.13	RNA_pol_Rpb1_3	Domain	1	156	157	75.6	3e-21
TCONS_00110860	PF05000.12	RNA_pol_Rpb1_4	Domain	38	77	108	35.1	7.8e-09
TCONS_00110860	PF04998.12	RNA_pol_Rpb1_5	Domain	1	84	277	27.4	1.6e-06
TCONS_00032405	PF00161.14	RIP	Domain	44	112	206	25.8	4.7e-06
TCONS_00032405	PF00161.14	RIP	Domain	121	201	206	28.1	9.3e-07
TCONS_00032405	PF02902.14	Peptidase_C48	Domain	84	179	216	35.4	7.3e-09
TCONS_00031358	PF00115.15	COX1	Family	1	91	447	102.5	1.8e-29
TCONS_00031358	PF00115.15	COX1	Family	318	446	447	166.3	8.2e-49
TCONS_00031358	PF00115.15	COX1	Family	128	155	447	23.7	1.4e-05
TCONS_00031358	PF03317.8	ELF	Family	183	283	284	198.5	1.2e-58
TCONS_00093634	PF00067.17	p450	Domain	256	451	463	160.1	5.8e-47
TCONS_00092305	PF00931.17	NB-ARC	Domain	157	222	287	58.7	3.6e-16
TCONS_00092305	PF00931.17	NB-ARC	Domain	233	285	287	37.2	1.3e-09
TCONS_00087976	PF00514.18	Arm	Repeat	1	40	41	25.8	5.6e-06
TCONS_00091411	PF12799.2	LRR_4	Family	3	39	44	30.3	2e-07
TCONS_00077952	PF14223.1	UBN2	Family	2	118	119	58.1	6.2e-16
TCONS_00077952	PF13976.1	gag_pre-integrs	Domain	28	67	67	36.2	3.1e-09
TCONS_00029082	PF02225.17	PA	Family	44	101	101	44.5	8.4e-12
TCONS_00006708	PF14211.1	DUF4323	Family	6	49	121	27.2	3e-06
TCONS_00070119	PF05970.9	PIF1	Family	84	159	364	103.7	8.5e-30
TCONS_00070119	PF05970.9	PIF1	Family	163	323	364	139.6	1.1e-40
TCONS_00070119	PF14214.1	Helitron_like_N	Family	133	171	184	42.6	4.6e-11
TCONS_00070119	PF05970.9	PIF1	Family	327	364	364	40.2	1.8e-10
TCONS_00070119	PF02689.9	Herpes_Helicase	Family	740	807	819	30.2	9.2e-08
TCONS_00039636	PF00063.16	Myosin_head	Domain	131	288	689	212.7	6.7e-63
TCONS_00039636	PF00063.16	Myosin_head	Domain	297	685	689	375.5	3.5e-112
TCONS_00039636	PF02736.14	Myosin_N	Domain	2	39	42	30.1	2.7e-07
TCONS_00039636	PF00063.16	Myosin_head	Domain	1	132	689	150.8	3.5e-44
TCONS_00039636	PF00612.22	IQ	Motif	2	20	21	16.7	0.0034
TCONS_00039636	PF00612.22	IQ	Motif	3	20	21	15.5	0.0083
TCONS_00039636	PF00612.22	IQ	Motif	2	21	21	19.8	0.00034
TCONS_00039636	PF00612.22	IQ	Motif	1	20	21	23	3.2e-05
TCONS_00039636	PF00612.22	IQ	Motif	2	21	21	23.1	3.1e-05
TCONS_00031399	PF00189.15	Ribosomal_S3_C	Domain	9	85	85	80.7	6e-23
TCONS_00031399	PF00252.13	Ribosomal_L16	Family	1	133	133	146.4	3.4e-43
TCONS_00037766	PF02364.10	Glucan_synthase	Family	380	815	818	326.3	2.9e-97
TCONS_00003190	PF12166.3	DUF3595	Family	1	83	422	100	1.2e-28
TCONS_00096035	PF00203.16	Ribosomal_S19	Domain	2	81	81	116.4	2.8e-34
TCONS_00012786	PF03188.11	Cytochrom_B561	Family	1	131	137	26.4	4.3e-06
TCONS_00050587	PF14288.1	FKS1_dom1	Family	2	37	117	49.9	2.3e-13
TCONS_00006706	PF00329.14	Complex1_30kDa	Family	4	71	103	51.1	1.1e-13
TCONS_00006706	PF00329.14	Complex1_30kDa	Family	70	103	103	46.5	2.9e-12
TCONS_00093699	PF12776.2	Myb_DNA-bind_3	Domain	1	67	96	24	4.1e-05
TCONS_00110384	PF13923.1	zf-C3HC4_2	Domain	2	45	46	33.7	2.1e-08
TCONS_00110384	PF00569.12	ZZ	Domain	2	42	46	29.3	3.9e-07
TCONS_00008203	PF00403.21	HMA	Domain	2	25	62	28.1	1.5e-06
TCONS_00061434	PF00504.16	Chloroa_b-bind	Family	2	73	156	83.1	2.2e-23
TCONS_00035716	PF00069.20	Pkinase	Domain	39	101	260	23.5	2.4e-05
TCONS_00079159	PF00319.13	SRF-TF	Domain	2	51	51	87.8	1.7e-25
TCONS_00091393	PF00385.19	Chromo	Domain	2	54	55	51.7	4.4e-14
TCONS_00091393	PF00078.22	RVT_1	Family	16	182	214	48	8.3e-13
TCONS_00091393	PF00665.21	rve	Domain	4	117	120	50.9	1.4e-13
TCONS_00091393	PF08284.6	RVP_2	Domain	35	117	135	39.8	3.4e-10
TCONS_00092231	PF00234.17	Tryp_alpha_amyl	Family	1	62	90	28.1	1.6e-06
TCONS_00035261	PF03947.13	Ribosomal_L2_C	Domain	2	45	130	34.4	1.5e-08
TCONS_00108081	PF07899.6	Frigida	Family	237	289	290	55.3	3.6e-15
TCONS_00064685	PF13968.1	DUF4220	Family	1	276	362	205.8	9.3e-61
TCONS_00097597	PF13962.1	PGG	Domain	5	110	113	36.9	1.9e-09
TCONS_00108135	PF00237.14	Ribosomal_L22	Domain	8	57	105	37.7	1.3e-09
TCONS_00108135	PF00237.14	Ribosomal_L22	Domain	58	94	105	41.9	6.8e-11
TCONS_00054313	PF03405.9	FA_desaturase_2	Family	3	330	330	408.1	1.8e-122
TCONS_00092987	PF14291.1	DUF4371	Family	3	75	235	53.8	1.7e-14
TCONS_00092987	PF14291.1	DUF4371	Family	80	235	235	196.6	4e-58
TCONS_00074297	PF01679.12	Pmp3	Family	2	24	51	31.7	8.3e-08
TCONS_00043974	PF00304.15	Gamma-thionin	Domain	1	47	47	49.8	2.3e-13
TCONS_00087461	PF13639.1	zf-RING_2	Domain	2	45	46	52.9	2e-14
TCONS_00056782	PF01549.19	ShK	Domain	1	38	38	24.1	3e-05
TCONS_00066841	PF03514.9	GRAS	Family	284	328	374	37.1	1.4e-09
TCONS_00110667	PF12796.2	Ank_2	Family	28	76	89	29.3	7.2e-07
TCONS_00009956	PF05183.7	RdRP	Family	4	119	581	40.8	1.1e-10
TCONS_00038457	PF00665.21	rve	Domain	7	118	120	80.3	1e-22
TCONS_00038457	PF04195.7	Transposase_28	Family	3	135	181	231	5.1e-69
TCONS_00038457	PF04195.7	Transposase_28	Family	126	180	181	71.6	4.4e-20
TCONS_00025706	PF00069.20	Pkinase	Domain	2	200	260	146	9.8e-43
TCONS_00001584	PF08506.5	Cse1	Domain	198	370	370	211.4	1.2e-62
TCONS_00001584	PF03378.10	CAS_CSE1	Family	12	434	435	429.3	9.2e-129
TCONS_00001584	PF03810.14	IBN_N	Domain	1	43	77	36.6	2.8e-09
TCONS_00067778	PF00664.18	ABC_membrane	Family	5	274	275	101.8	3.8e-29
TCONS_00067778	PF00005.22	ABC_tran	Domain	1	117	118	50.2	2.6e-13
TCONS_00072242	PF07985.7	SRR1	Domain	1	56	56	62.4	2.4e-17
TCONS_00031721	PF01678.14	DAP_epimerase	Domain	1	118	121	119.8	5.2e-35
TCONS_00031721	PF01678.14	DAP_epimerase	Domain	2	120	121	107.5	3.4e-31
TCONS_00002692	PF00808.18	CBFD_NFYB_HMF	Domain	3	65	65	36.1	4.5e-09
TCONS_00007790	PF00728.17	Glyco_hydro_20	Domain	150	184	350	25.2	7.5e-06
TCONS_00007790	PF13966.1	zf-RVT	Domain	31	86	86	51.3	9.4e-14
TCONS_00111786	PF03101.10	FAR1	Domain	51	90	91	25.9	9.4e-06
TCONS_00111786	PF10551.4	MULE	Domain	26	91	93	60.2	1.5e-16
TCONS_00006697	PF14211.1	DUF4323	Family	6	49	121	27.2	3e-06
TCONS_00111733	PF00006.20	ATP-synt_ab	Family	1	215	215	229.5	2.8e-68
TCONS_00111733	PF00306.22	ATP-synt_ab_C	Domain	1	108	113	85.2	3.8e-24
TCONS_00111733	PF02874.18	ATP-synt_ab_N	Domain	2	40	69	34.3	1.8e-08
TCONS_00111733	PF04998.12	RNA_pol_Rpb1_5	Domain	69	99	277	52.1	5e-14
TCONS_00039639	PF00612.22	IQ	Motif	2	20	21	16.7	0.0034
TCONS_00039639	PF00612.22	IQ	Motif	3	20	21	15.5	0.0083
TCONS_00039639	PF00612.22	IQ	Motif	2	21	21	19.8	0.00034
TCONS_00039639	PF00612.22	IQ	Motif	1	20	21	23	3.2e-05
TCONS_00039639	PF00612.22	IQ	Motif	2	21	21	23.1	3.1e-05
TCONS_00039639	PF02736.14	Myosin_N	Domain	2	39	42	28	1.2e-06
TCONS_00039639	PF00063.16	Myosin_head	Domain	1	685	689	773.9	1e-232
TCONS_00037443	PF08263.7	LRRNT_2	Family	2	43	43	52.8	2.4e-14
TCONS_00089401	PF00560.28	LRR_1	Repeat	1	22	22	15.8	0.0085
TCONS_00089401	PF00560.28	LRR_1	Repeat	2	22	22	13.5	0.048
TCONS_00089401	PF00560.28	LRR_1	Repeat	1	22	22	12.9	0.078
TCONS_00089401	PF00560.28	LRR_1	Repeat	1	22	22	9.8	0.82
TCONS_00089401	PF00560.28	LRR_1	Repeat	1	22	22	13.3	0.058
TCONS_00089401	PF13855.1	LRR_8	Repeat	1	61	61	30.1	2.6e-07
TCONS_00089401	PF00560.28	LRR_1	Repeat	1	19	22	12.2	0.13
TCONS_00089401	PF14244.1	UBN2_3	Family	11	137	152	82.7	1.7e-23
TCONS_00089401	PF13976.1	gag_pre-integrs	Domain	1	67	67	54.1	7.9e-15
TCONS_00089401	PF00665.21	rve	Domain	2	64	120	40.1	3e-10
TCONS_00054841	PF12854.2	PPR_1	Repeat	3	34	34	28.4	7.5e-07
TCONS_00054841	PF13041.1	PPR_2	Repeat	1	37	50	44.2	1.2e-11
TCONS_00034198	PF13016.1	Gliadin	Family	5	76	77	77.1	7.7e-22
TCONS_00026747	PF00400.27	WD40	Repeat	3	39	39	18.6	0.0011
TCONS_00026747	PF00400.27	WD40	Repeat	6	39	39	27	2.5e-06
TCONS_00026747	PF00400.27	WD40	Repeat	2	39	39	42.1	4.3e-11
TCONS_00038230	PF00931.17	NB-ARC	Domain	19	72	287	52.6	2.6e-14
TCONS_00094929	PF00106.20	adh_short	Domain	1	166	167	103.5	9.7e-30
TCONS_00084935	PF13016.1	Gliadin	Family	4	77	77	82.1	2.2e-23
TCONS_00020967	PF00704.23	Glyco_hydro_18	Domain	22	206	343	60.5	1.6e-16
TCONS_00070115	PF14214.1	Helitron_like_N	Family	134	166	184	33	4.1e-08
TCONS_00070115	PF05970.9	PIF1	Family	327	364	364	40.2	1.8e-10
TCONS_00070115	PF02689.9	Herpes_Helicase	Family	740	807	819	30.2	9.2e-08
TCONS_00070115	PF05970.9	PIF1	Family	84	159	364	103.7	8.5e-30
TCONS_00070115	PF05970.9	PIF1	Family	163	323	364	139.6	1.1e-40
TCONS_00036755	PF00240.18	ubiquitin	Domain	1	67	69	114.9	6.4e-34
TCONS_00036755	PF00240.18	ubiquitin	Domain	18	69	69	87.3	2.7e-25
TCONS_00036755	PF00240.18	ubiquitin	Domain	1	50	69	80.4	3.8e-23
TCONS_00087973	PF00514.18	Arm	Repeat	1	40	41	25.8	5.6e-06
TCONS_00039525	PF13920.1	zf-C3HC4_3	Domain	3	47	50	33.9	1.7e-08
TCONS_00068823	PF00112.18	Peptidase_C1	Domain	154	220	220	85.5	4.2e-24
TCONS_00068823	PF00396.13	Granulin	Family	1	42	43	46.1	3.4e-12
TCONS_00053888	PF03859.11	CG-1	Domain	2	119	119	177.3	5.7e-53
TCONS_00049356	PF07333.7	SLR1-BP	Family	8	58	58	41.6	9.3e-11
TCONS_00039665	PF00063.16	Myosin_head	Domain	1	689	689	785.8	2.7e-236
TCONS_00039665	PF00612.22	IQ	Motif	2	20	21	15.6	0.0078
TCONS_00039665	PF00612.22	IQ	Motif	3	20	21	14.4	0.019
TCONS_00039665	PF00612.22	IQ	Motif	2	21	21	18.7	0.00079
TCONS_00039665	PF00612.22	IQ	Motif	1	20	21	21.9	7.3e-05
TCONS_00039665	PF00612.22	IQ	Motif	2	21	21	21.9	7.1e-05
TCONS_00039665	PF02736.14	Myosin_N	Domain	2	30	42	23	4.4e-05
TCONS_00018299	PF10247.4	Romo1	Family	21	67	67	49.9	2.4e-13
TCONS_00039650	PF00063.16	Myosin_head	Domain	1	685	689	774.4	7e-233
TCONS_00039650	PF02736.14	Myosin_N	Domain	2	30	42	23	4.4e-05
TCONS_00039650	PF00612.22	IQ	Motif	2	20	21	16.7	0.0034
TCONS_00039650	PF00612.22	IQ	Motif	3	20	21	15.5	0.0083
TCONS_00039650	PF00612.22	IQ	Motif	2	21	21	19.8	0.00034
TCONS_00039650	PF00612.22	IQ	Motif	1	20	21	23	3.2e-05
TCONS_00039650	PF00612.22	IQ	Motif	2	21	21	23.1	3.1e-05
TCONS_00091409	PF12799.2	LRR_4	Family	3	39	44	30.3	2e-07
TCONS_00077899	PF00249.26	Myb_DNA-binding	Domain	1	48	48	50.5	1.3e-13
TCONS_00077899	PF00249.26	Myb_DNA-binding	Domain	1	46	48	54	1.1e-14
TCONS_00052569	PF00225.18	Kinesin	Domain	2	250	335	250.1	2e-74
TCONS_00030129	PF00361.15	Oxidored_q1	Family	179	233	270	42.2	4.9e-11
TCONS_00030129	PF00361.15	Oxidored_q1	Family	230	269	270	30.1	2.4e-07
TCONS_00030129	PF00361.15	Oxidored_q1	Family	168	269	270	104.9	3.8e-30
TCONS_00092533	PF08387.5	FBD	Family	9	50	51	43.6	1.3e-11
TCONS_00079476	PF01344.20	Kelch_1	Repeat	6	47	47	34.4	1e-08
TCONS_00008204	PF00403.21	HMA	Domain	2	25	62	28.1	1.5e-06
TCONS_00032394	PF00161.14	RIP	Domain	44	112	206	25.8	4.7e-06
TCONS_00032394	PF00161.14	RIP	Domain	121	201	206	28.1	9.3e-07
TCONS_00032394	PF02902.14	Peptidase_C48	Domain	84	179	216	35.4	7.3e-09
TCONS_00068579	PF00847.15	AP2	Domain	2	54	55	51.1	9.9e-14
TCONS_00089174	PF00338.17	Ribosomal_S10	Family	29	96	97	51.2	7.7e-14
TCONS_00105134	PF00190.17	Cupin_1	Domain	6	126	144	93.2	8.3e-27
TCONS_00007917	PF05699.9	Dimer_Tnp_hAT	Domain	13	58	84	37.6	1.1e-09
TCONS_00045040	PF13952.1	DUF4216	Domain	2	75	75	88.7	1.2e-25
TCONS_00045040	PF13963.1	Transpos_assoc	Domain	18	76	76	75.9	1.6e-21
TCONS_00045040	PF02992.9	Transposase_21	Family	2	224	226	306.1	9.2e-92
TCONS_00045040	PF13960.1	DUF4218	Domain	2	45	129	39.3	3.5e-10
TCONS_00045040	PF13960.1	DUF4218	Domain	43	127	129	107.2	3.4e-31
TCONS_00112238	PF03004.9	Transposase_24	Family	2	87	142	25.2	1.1e-05
TCONS_00019307	PF00169.24	PH	Domain	3	102	104	28.3	1.4e-06
TCONS_00069795	PF00385.19	Chromo	Domain	1	54	55	54.7	5.3e-15
TCONS_00091338	PF02365.10	NAM	Family	2	128	129	159.5	3.9e-47
TCONS_00043893	PF03101.10	FAR1	Domain	2	71	91	51.9	7.3e-14
TCONS_00060094	PF00307.26	CH	Domain	5	107	109	35	1e-08
TCONS_00022401	PF12624.2	Chorein_N	Family	1	116	118	133.9	1.6e-39
TCONS_00017364	PF08263.7	LRRNT_2	Family	3	43	43	42	5.9e-11
TCONS_00071106	PF13812.1	PPR_3	Repeat	2	34	34	13.2	0.072
TCONS_00071106	PF01535.15	PPR	Family	2	28	31	10.8	0.35
TCONS_00071106	PF13041.1	PPR_2	Repeat	1	50	50	47.8	8.8e-13
TCONS_00071106	PF12854.2	PPR_1	Repeat	3	31	34	38.2	6.4e-10
TCONS_00071106	PF01535.15	PPR	Family	2	31	31	13.5	0.047
TCONS_00071106	PF13041.1	PPR_2	Repeat	2	49	50	47.4	1.2e-12
TCONS_00007967	PF04720.7	DUF506	Family	117	218	218	115.9	1.7e-33
TCONS_00084022	PF04434.12	SWIM	Domain	14	36	40	24.3	1.3e-05
TCONS_00057849	PF00238.14	Ribosomal_L14	Domain	9	80	122	68.2	4.7e-19
TCONS_00105197	PF10551.4	MULE	Domain	10	92	93	76.5	1.2e-21
TCONS_00105197	PF04434.12	SWIM	Domain	10	36	40	35	6.3e-09
TCONS_00070108	PF14214.1	Helitron_like_N	Family	133	171	184	42.6	4.6e-11
TCONS_00070108	PF05970.9	PIF1	Family	327	364	364	40.2	1.8e-10
TCONS_00070108	PF02689.9	Herpes_Helicase	Family	740	807	819	30.2	9.2e-08
TCONS_00070108	PF05970.9	PIF1	Family	84	159	364	103.7	8.5e-30
TCONS_00070108	PF05970.9	PIF1	Family	163	323	364	139.6	1.1e-40
TCONS_00000482	PF13947.1	GUB_WAK_bind	Domain	2	105	106	45.2	9.8e-12
TCONS_00000482	PF14380.1	WAK_assoc	Domain	3	93	94	53.5	2.3e-14
TCONS_00076966	PF00240.18	ubiquitin	Domain	1	69	69	113.8	1.4e-33
TCONS_00076966	PF00240.18	ubiquitin	Domain	1	69	69	113.8	1.4e-33
TCONS_00076966	PF00240.18	ubiquitin	Domain	1	69	69	113.8	1.4e-33
TCONS_00076966	PF00240.18	ubiquitin	Domain	1	69	69	113.8	1.4e-33
TCONS_00076966	PF00240.18	ubiquitin	Domain	1	69	69	113.8	1.4e-33
TCONS_00002114	PF00226.26	DnaJ	Domain	1	64	64	61.4	4.3e-17
TCONS_00021763	PF10536.4	PMD	Domain	166	280	363	86.4	1.6e-24
TCONS_00070077	PF14214.1	Helitron_like_N	Family	134	166	184	33	4.1e-08
TCONS_00028997	PF00637.15	Clathrin	Family	71	141	143	51.5	6.8e-14
TCONS_00028997	PF00637.15	Clathrin	Family	1	92	143	69.6	1.8e-19
TCONS_00002002	PF05700.6	BCAS2	Family	8	215	222	244.4	8.1e-73
TCONS_00067545	PF06886.6	TPX2	Family	1	39	57	29.7	4.4e-07
TCONS_00060096	PF00249.26	Myb_DNA-binding	Domain	1	48	48	49.3	3.2e-13
TCONS_00060096	PF06640.6	P_C	Family	1	210	210	261.6	5.6e-78
TCONS_00060096	PF00249.26	Myb_DNA-binding	Domain	1	32	48	36.3	3.9e-09
TCONS_00001580	PF00240.18	ubiquitin	Domain	10	68	69	54.1	6e-15
TCONS_00001580	PF00454.22	PI3_PI4_kinase	Family	8	165	235	113.8	7.6e-33
TCONS_00027937	PF09261.6	Alpha-mann_mid	Domain	45	80	80	38.6	8.3e-10
TCONS_00108723	PF00732.14	GMC_oxred_N	Domain	1	89	298	31.5	8.8e-08
TCONS_00108723	PF00732.14	GMC_oxred_N	Domain	225	297	298	55.2	5.2e-15
TCONS_00105984	PF04043.10	PMEI	Domain	2	129	152	99.9	1.1e-28
TCONS_00019033	PF12274.3	DUF3615	Family	41	96	96	44.6	1.2e-11
TCONS_00004191	PF00013.24	KH_1	Domain	4	25	58	21.6	0.00011
TCONS_00015518	PF03283.8	PAE	Family	5	360	362	491.2	1.1e-147
TCONS_00103457	PF01596.12	Methyltransf_3	Domain	26	145	205	168.4	9e-50
TCONS_00092253	PF00234.17	Tryp_alpha_amyl	Family	16	85	90	39.1	5.8e-10
TCONS_00075620	PF00067.17	p450	Domain	1	223	463	131.2	3.5e-38
TCONS_00086865	PF08880.6	QLQ	Domain	3	36	37	56.6	1.1e-15
TCONS_00086865	PF08879.5	WRC	Domain	1	45	46	77.2	4.9e-22
TCONS_00020247	PF00931.17	NB-ARC	Domain	6	106	287	65.3	3.4e-18
TCONS_00060893	PF00109.21	ketoacyl-synt	Domain	2	255	255	206.6	4e-61
TCONS_00060893	PF02801.17	Ketoacyl-synt_C	Domain	1	119	119	119.2	7.5e-35
TCONS_00031260	PF07168.6	Ureide_permease	Family	2	66	336	106.7	8.4e-31
TCONS_00072235	PF04646.7	DUF604	Family	202	255	255	34.2	1.4e-08
TCONS_00069791	PF04535.7	DUF588	Domain	95	150	150	52.1	4.4e-14
TCONS_00038456	PF00665.21	rve	Domain	7	118	120	80.3	1e-22
TCONS_00038456	PF04195.7	Transposase_28	Family	3	135	181	231	5.1e-69
TCONS_00038456	PF04195.7	Transposase_28	Family	126	180	181	71.6	4.4e-20
TCONS_00091412	PF12799.2	LRR_4	Family	3	39	44	29	5.2e-07
TCONS_00089104	PF03108.10	DBD_Tnp_Mut	Family	2	67	67	62.2	2.2e-17
TCONS_00089104	PF10551.4	MULE	Domain	10	92	93	70.9	6.9e-20
TCONS_00089104	PF04434.12	SWIM	Domain	10	36	40	29.4	3.4e-07
TCONS_00053869	PF03859.11	CG-1	Domain	2	37	119	23.3	3.1e-05
TCONS_00053869	PF03859.11	CG-1	Domain	35	119	119	139.9	2.2e-41
TCONS_00039652	PF00063.16	Myosin_head	Domain	380	686	689	270.1	2.8e-80
TCONS_00039652	PF02736.14	Myosin_N	Domain	2	39	42	29.1	5.2e-07
TCONS_00039652	PF00063.16	Myosin_head	Domain	1	287	689	382.1	3.7e-114
TCONS_00039652	PF00063.16	Myosin_head	Domain	297	380	689	84.9	3.1e-24
TCONS_00039652	PF00612.22	IQ	Motif	2	20	21	16.7	0.0034
TCONS_00039652	PF00612.22	IQ	Motif	3	20	21	15.5	0.0083
TCONS_00039652	PF00612.22	IQ	Motif	2	21	21	19.8	0.00034
TCONS_00039652	PF00612.22	IQ	Motif	1	20	21	23	3.2e-05
TCONS_00039652	PF00612.22	IQ	Motif	2	21	21	23.1	3.1e-05
TCONS_00055867	PF12074.3	DUF3554	Family	1	148	339	88.5	5e-25
TCONS_00055867	PF12074.3	DUF3554	Family	163	338	339	131.8	3.2e-38
TCONS_00031396	PF00116.15	COX2	Domain	14	96	120	89.6	1.2e-25
TCONS_00011909	PF07847.7	DUF1637	Family	1	178	197	188.4	7.8e-56
TCONS_00037953	PF13424.1	TPR_12	Repeat	1	76	78	52.1	4e-14
TCONS_00037953	PF12807.2	eIF3_p135	Family	2	32	166	37.3	2.2e-09
TCONS_00037953	PF12807.2	eIF3_p135	Family	34	158	166	72.8	2.6e-20
TCONS_00022708	PF02225.17	PA	Family	44	101	101	44.5	8.4e-12
TCONS_00068824	PF08246.7	Inhibitor_I29	Domain	17	58	58	39.5	4.5e-10
TCONS_00108399	PF04094.9	DUF390	Family	1	27	828	25.9	2.1e-06
TCONS_00075366	PF02458.10	Transferase	Family	139	430	432	123.9	5e-36
TCONS_00056119	PF00447.12	HSF_DNA-bind	Family	2	60	104	78.2	3.8e-22
TCONS_00097564	PF00646.28	F-box	Domain	8	42	48	21.1	0.00015
TCONS_00114081	PF00654.15	Voltage_CLC	Family	2	354	355	288.8	4.8e-86
TCONS_00114081	PF00571.23	CBS	Domain	1	56	57	34.5	1.1e-08
TCONS_00114081	PF00571.23	CBS	Domain	7	52	57	19.7	0.00043
TCONS_00080330	PF00182.14	Glyco_hydro_19	Domain	118	229	232	196.2	5.7e-58
TCONS_00003131	PF12166.3	DUF3595	Family	1	83	422	100	1.1e-28
TCONS_00021393	PF13966.1	zf-RVT	Domain	2	86	86	85.5	2.1e-24
TCONS_00053889	PF03859.11	CG-1	Domain	2	37	119	23.3	3.1e-05
TCONS_00053889	PF03859.11	CG-1	Domain	35	119	119	143	2.4e-42
TCONS_00017417	PF00078.22	RVT_1	Family	66	123	214	40.4	1.8e-10
TCONS_00017417	PF00078.22	RVT_1	Family	118	152	214	29.8	3.1e-07
TCONS_00104705	PF13365.1	Trypsin_2	Domain	2	116	120	39.1	5.4e-10
TCONS_00042934	PF00657.17	Lipase_GDSL	Family	2	57	234	25.5	9e-06
TCONS_00034456	PF10536.4	PMD	Domain	272	361	363	27.3	1.6e-06
TCONS_00006648	PF01453.19	B_lectin	Domain	1	113	114	94.4	3.5e-27
TCONS_00006648	PF00954.15	S_locus_glycop	Family	1	108	110	57.4	1.3e-15
TCONS_00006648	PF08276.6	PAN_2	Family	1	67	67	57.9	6e-16
TCONS_00064056	PF13365.1	Trypsin_2	Domain	1	120	120	43	3.4e-11
TCONS_00108904	PF12146.3	Hydrolase_4	Family	28	53	79	28.4	9.7e-07
TCONS_00102608	PF00004.24	AAA	Family	2	26	132	24.4	2.4e-05
TCONS_00102608	PF01061.19	ABC2_membrane	Family	27	129	209	50.2	1.5e-13
TCONS_00102608	PF08370.6	PDR_assoc	Family	5	58	65	86.7	4.7e-25
TCONS_00102608	PF01061.19	ABC2_membrane	Family	127	180	209	32.5	4.1e-08
TCONS_00102608	PF01061.19	ABC2_membrane	Family	171	209	209	26.2	3.4e-06
TCONS_00070076	PF14214.1	Helitron_like_N	Family	134	166	184	33	4.1e-08
TCONS_00038062	PF00190.17	Cupin_1	Domain	1	75	144	34	1.5e-08
TCONS_00031393	PF00189.15	Ribosomal_S3_C	Domain	9	85	85	82.5	1.6e-23
TCONS_00031393	PF00252.13	Ribosomal_L16	Family	1	133	133	146.4	3.4e-43
TCONS_00039647	PF00063.16	Myosin_head	Domain	1	287	689	383.1	1.8e-114
TCONS_00039647	PF00063.16	Myosin_head	Domain	297	689	689	386.6	1.6e-115
TCONS_00039647	PF00612.22	IQ	Motif	2	20	21	16	0.0057
TCONS_00039647	PF00612.22	IQ	Motif	3	20	21	14.8	0.014
TCONS_00039647	PF00612.22	IQ	Motif	2	21	21	19.1	0.00058
TCONS_00039647	PF00612.22	IQ	Motif	1	20	21	22.3	5.3e-05
TCONS_00039647	PF00612.22	IQ	Motif	2	21	21	22.4	5.2e-05
TCONS_00039647	PF02736.14	Myosin_N	Domain	2	30	42	23	4.4e-05
TCONS_00114082	PF02362.16	B3	Family	15	95	96	37.4	1.4e-09
TCONS_00114082	PF00331.15	Glyco_hydro_10	Family	29	80	320	23.2	2.7e-05
TCONS_00114082	PF12569.3	NARP1	Family	72	142	518	44	1.1e-11
TCONS_00032400	PF00161.14	RIP	Domain	44	112	206	25.8	4.7e-06
TCONS_00032400	PF00161.14	RIP	Domain	121	201	206	28.1	9.3e-07
TCONS_00032400	PF02902.14	Peptidase_C48	Domain	84	179	216	35.4	7.3e-09
TCONS_00050585	PF14288.1	FKS1_dom1	Family	2	37	117	50.8	1.2e-13
TCONS_00003134	PF12166.3	DUF3595	Family	28	83	422	37.8	8.9e-10
TCONS_00067353	PF01277.12	Oleosin	Family	2	74	118	94.1	3.7e-27
TCONS_00046403	PF10275.4	Peptidase_C65	Family	34	99	244	42.6	4e-11
TCONS_00046403	PF10275.4	Peptidase_C65	Family	124	206	244	35.8	4.5e-09
TCONS_00100171	PF00931.17	NB-ARC	Domain	11	286	287	189	7e-56
TCONS_00090303	PF13385.1	Laminin_G_3	Domain	4	113	157	31	2.2e-07
TCONS_00053873	PF03859.11	CG-1	Domain	2	37	119	23.3	3.1e-05
TCONS_00053873	PF03859.11	CG-1	Domain	36	119	119	140.6	1.3e-41
TCONS_00022393	PF12624.2	Chorein_N	Family	1	67	118	84.7	2.9e-24
TCONS_00022393	PF12624.2	Chorein_N	Family	65	116	118	34.5	1e-08
TCONS_00100995	PF00931.17	NB-ARC	Domain	7	57	287	29	4.2e-07
TCONS_00100995	PF00931.17	NB-ARC	Domain	63	286	287	175.7	7.9e-52
TCONS_00100995	PF07714.12	Pkinase_Tyr	Domain	97	207	259	71.1	6.7e-20
TCONS_00011632	PF00892.15	EamA	Family	1	108	126	42.9	4e-11
TCONS_00090335	PF00240.18	ubiquitin	Domain	1	69	69	115.1	5.5e-34
TCONS_00090335	PF00240.18	ubiquitin	Domain	1	69	69	115.1	5.5e-34
TCONS_00090335	PF00240.18	ubiquitin	Domain	1	69	69	115.1	5.5e-34
TCONS_00006695	PF14211.1	DUF4323	Family	6	49	121	27.2	3e-06
TCONS_00083123	PF00646.28	F-box	Domain	2	36	48	19.5	0.00049
TCONS_00083123	PF03478.13	DUF295	Family	1	53	53	37.7	8.5e-10
TCONS_00106216	PF00931.17	NB-ARC	Domain	3	60	287	34.6	7.7e-09
TCONS_00062304	PF00337.17	Gal-bind_lectin	Domain	3	132	133	147	1.7e-43
TCONS_00062304	PF01762.16	Galactosyl_T	Family	2	187	196	102.9	1.4e-29
TCONS_00003936	PF00665.21	rve	Domain	70	116	120	37.7	1.7e-09
TCONS_00003936	PF00078.22	RVT_1	Family	10	212	214	55.1	5.6e-15
TCONS_00003936	PF13456.1	RVT_3	Domain	2	86	88	76	1.3e-21
TCONS_00003936	PF10536.4	PMD	Domain	1	154	363	125.8	1.7e-36
TCONS_00003936	PF07197.7	DUF1409	Family	1	51	51	88.5	1.9e-25
TCONS_00003936	PF07197.7	DUF1409	Family	1	51	51	62.2	3.1e-17
TCONS_00003936	PF10536.4	PMD	Domain	147	180	363	26.5	2.6e-06
TCONS_00003936	PF10536.4	PMD	Domain	241	362	363	45.4	4.7e-12
TCONS_00108134	PF00237.14	Ribosomal_L22	Domain	8	57	105	37.7	1.3e-09
TCONS_00108134	PF00237.14	Ribosomal_L22	Domain	58	94	105	41.9	6.8e-11
TCONS_00090384	PF09072.5	TMA7	Family	2	23	63	31.5	1.6e-07
TCONS_00090384	PF09072.5	TMA7	Family	38	63	63	23.2	6.3e-05
TCONS_00094282	PF14309.1	DUF4378	Family	1	162	162	133	8.7e-39
TCONS_00034216	PF00931.17	NB-ARC	Domain	4	102	287	61.9	3.9e-17
TCONS_00050588	PF14288.1	FKS1_dom1	Family	2	37	117	52	5.1e-14
TCONS_00108275	PF00115.15	COX1	Family	61	446	447	526.8	3.3e-158
TCONS_00108275	PF03317.8	ELF	Family	1	283	284	597	4.4e-180
TCONS_00108275	PF00115.15	COX1	Family	1	59	447	47.8	7e-13
TCONS_00108275	PF04998.12	RNA_pol_Rpb1_5	Domain	69	99	277	52.1	5e-14
TCONS_00031362	PF00078.22	RVT_1	Family	152	214	214	23.7	2.3e-05
TCONS_00031362	PF01348.16	Intron_maturas2	Family	3	73	146	72.4	3.3e-20
TCONS_00031362	PF01348.16	Intron_maturas2	Family	75	117	146	34.5	1.5e-08
TCONS_00031362	PF00146.16	NADHdh	Family	239	297	311	51.5	6.6e-14
TCONS_00091410	PF12799.2	LRR_4	Family	3	39	44	29	5.2e-07
TCONS_00091418	PF12799.2	LRR_4	Family	3	39	44	28.8	5.9e-07
TCONS_00089484	PF12937.2	F-box-like	Domain	7	39	47	25.1	9.6e-06
TCONS_00039130	PF08879.5	WRC	Domain	2	45	46	65	3.1e-18
TCONS_00053864	PF03859.11	CG-1	Domain	2	119	119	177.2	5.8e-53
TCONS_00023414	PF03004.9	Transposase_24	Family	3	93	142	51.6	7.6e-14
TCONS_00068389	PF12609.3	DUF3774	Family	10	79	79	97.2	6.7e-28
TCONS_00032672	PF13001.2	Ecm29	Family	427	499	499	60.4	9.8e-17
TCONS_00111202	PF10440.4	WIYLD	Domain	1	65	65	94.9	1.7e-27
TCONS_00056772	PF12734.2	CYSTM	Family	2	37	37	43.9	1.6e-11
TCONS_00028360	PF00646.28	F-box	Domain	2	39	48	15.9	0.0064
TCONS_00002691	PF00808.18	CBFD_NFYB_HMF	Domain	3	65	65	36	4.8e-09
TCONS_00032291	PF00314.12	Thaumatin	Domain	1	119	213	141.9	1.7e-41
TCONS_00032291	PF00314.12	Thaumatin	Domain	175	213	213	27.1	2.3e-06
TCONS_00024936	PF00931.17	NB-ARC	Domain	5	103	287	49.4	2.5e-13
TCONS_00080331	PF00182.14	Glyco_hydro_19	Domain	28	115	232	108.7	3e-31
TCONS_00080331	PF00182.14	Glyco_hydro_19	Domain	117	141	232	26.6	3.7e-06
TCONS_00085113	PF04928.12	PAP_central	Domain	67	106	254	39.9	1.8e-10
TCONS_00058512	PF00016.15	RuBisCO_large	Domain	200	232	309	43.2	2e-11
TCONS_00104633	PF04564.10	U-box	Domain	2	65	73	65	3.8e-18
TCONS_00042367	PF02990.11	EMP70	Family	1	516	521	571.5	1.3e-171
TCONS_00039653	PF00063.16	Myosin_head	Domain	1	134	689	152.4	1.1e-44
TCONS_00039653	PF02736.14	Myosin_N	Domain	2	30	42	23	4.4e-05
TCONS_00039653	PF00612.22	IQ	Motif	2	20	21	16.7	0.0034
TCONS_00039653	PF00612.22	IQ	Motif	3	20	21	15.5	0.0083
TCONS_00039653	PF00612.22	IQ	Motif	2	21	21	19.8	0.00034
TCONS_00039653	PF00612.22	IQ	Motif	1	20	21	23	3.2e-05
TCONS_00039653	PF00612.22	IQ	Motif	2	21	21	23.1	3.1e-05
TCONS_00039653	PF00063.16	Myosin_head	Domain	131	288	689	212.7	6.7e-63
TCONS_00039653	PF00063.16	Myosin_head	Domain	297	685	689	375.5	3.5e-112
TCONS_00070071	PF05970.9	PIF1	Family	234	323	364	61.2	7e-17
TCONS_00070071	PF05970.9	PIF1	Family	327	364	364	40.2	1.8e-10
TCONS_00070071	PF02689.9	Herpes_Helicase	Family	740	807	819	30.2	9.2e-08
TCONS_00053868	PF03859.11	CG-1	Domain	2	119	119	178.9	1.8e-53
TCONS_00041733	PF04765.8	DUF616	Family	23	83	305	66.9	1.4e-18
TCONS_00041733	PF04765.8	DUF616	Family	83	152	305	97.9	5.2e-28
TCONS_00098087	PF00931.17	NB-ARC	Domain	15	58	287	43.6	1.4e-11
TCONS_00108901	PF00759.14	Glyco_hydro_9	Domain	119	278	444	193.7	4.8e-57
TCONS_00038454	PF00665.21	rve	Domain	7	118	120	80.3	1e-22
TCONS_00038454	PF04195.7	Transposase_28	Family	3	135	181	231	5.1e-69
TCONS_00038454	PF04195.7	Transposase_28	Family	126	180	181	71.6	4.4e-20
TCONS_00069839	PF12620.3	DUF3778	Family	3	59	61	79.5	8.4e-23
TCONS_00090344	PF00892.15	EamA	Family	84	125	126	25.4	1.1e-05
TCONS_00070086	PF14214.1	Helitron_like_N	Family	133	171	184	42.6	4.6e-11
TCONS_00070086	PF05970.9	PIF1	Family	327	364	364	40.2	1.8e-10
TCONS_00070086	PF02689.9	Herpes_Helicase	Family	740	807	819	30.2	9.2e-08
TCONS_00070086	PF05970.9	PIF1	Family	234	323	364	61.2	7e-17
TCONS_00027506	PF00854.16	PTR2	Family	12	371	373	161.1	2.8e-47
TCONS_00094589	PF13855.1	LRR_8	Repeat	1	60	61	33.4	2.5e-08
TCONS_00098154	PF01657.12	Stress-antifung	Family	16	102	106	39.3	5.6e-10
TCONS_00088241	PF14226.1	DIOX_N	Family	26	95	114	29.1	1e-06
TCONS_00088241	PF03171.15	2OG-FeII_Oxy	Domain	5	99	99	87.6	4.7e-25
TCONS_00019302	PF00234.17	Tryp_alpha_amyl	Family	27	90	90	23.5	4.2e-05
TCONS_00112883	PF02897.10	Peptidase_S9_N	Domain	7	356	414	141.9	1.8e-41
TCONS_00114071	PF00724.15	Oxidored_FMN	Domain	15	108	341	73.6	1.2e-20
TCONS_00114071	PF00724.15	Oxidored_FMN	Domain	162	339	341	159.9	7e-47
TCONS_00011546	PF00397.21	WW	Domain	15	31	31	30.3	2.4e-07
TCONS_00092242	PF13016.1	Gliadin	Family	5	77	77	33.9	2.4e-08
TCONS_00099886	PF00253.16	Ribosomal_S14	Family	1	55	55	84.7	1.9e-24
TCONS_00099886	PF13534.1	Fer4_17	Domain	27	61	61	22.3	0.00011
TCONS_00004418	PF03083.11	MtN3_slv	Family	19	87	87	50.7	1.1e-13
TCONS_00070083	PF14214.1	Helitron_like_N	Family	134	171	184	42.4	5.5e-11
TCONS_00070101	PF14214.1	Helitron_like_N	Family	133	166	184	33.3	3.4e-08
TCONS_00070101	PF05970.9	PIF1	Family	234	323	364	61.2	7e-17
TCONS_00070101	PF05970.9	PIF1	Family	327	364	364	40.2	1.8e-10
TCONS_00070101	PF02689.9	Herpes_Helicase	Family	740	807	819	30.2	9.2e-08
TCONS_00031379	PF00189.15	Ribosomal_S3_C	Domain	9	85	85	80.7	6e-23
TCONS_00031379	PF00252.13	Ribosomal_L16	Family	1	133	133	146.4	3.4e-43
TCONS_00032409	PF00161.14	RIP	Domain	44	112	206	25.8	4.7e-06
TCONS_00032409	PF00161.14	RIP	Domain	121	201	206	28.1	9.3e-07
TCONS_00032409	PF02902.14	Peptidase_C48	Domain	84	179	216	35.4	7.3e-09
TCONS_00056981	PF00076.17	RRM_1	Domain	1	45	70	38.5	5.7e-10
TCONS_00072903	PF00240.18	ubiquitin	Domain	1	69	69	112.7	3.1e-33
TCONS_00072903	PF00240.18	ubiquitin	Domain	1	69	69	114.3	1e-33
TCONS_00072903	PF00240.18	ubiquitin	Domain	1	69	69	114.3	1e-33
TCONS_00072903	PF00240.18	ubiquitin	Domain	1	69	69	114.3	1e-33
TCONS_00005704	PF00069.20	Pkinase	Domain	1	229	260	133.7	5.6e-39
TCONS_00032402	PF00161.14	RIP	Domain	44	112	206	25.8	4.7e-06
TCONS_00032402	PF00161.14	RIP	Domain	121	201	206	28.1	9.3e-07
TCONS_00032402	PF02902.14	Peptidase_C48	Domain	84	179	216	35.4	7.3e-09
TCONS_00052984	PF03059.11	NAS	Family	2	112	277	163.5	5.1e-48
TCONS_00052984	PF03059.11	NAS	Family	169	274	277	157.5	3.2e-46
TCONS_00030132	PF00361.15	Oxidored_q1	Family	230	269	270	30.1	2.4e-07
TCONS_00030132	PF00662.15	Oxidored_q1_N	Family	20	62	62	69.3	1.3e-19
TCONS_00030132	PF00361.15	Oxidored_q1	Family	2	233	270	234	1.6e-69
TCONS_00024725	PF05266.9	DUF724	Family	1	189	190	227.8	7e-68
TCONS_00002103	PF01248.21	Ribosomal_L7Ae	Domain	1	34	95	23	3.6e-05
TCONS_00002103	PF01248.21	Ribosomal_L7Ae	Domain	32	65	95	27	2.1e-06
TCONS_00002103	PF01248.21	Ribosomal_L7Ae	Domain	64	91	95	20.7	0.00019
TCONS_00075783	PF12906.2	RINGv	Domain	24	47	47	26.1	5.8e-06
TCONS_00038455	PF00665.21	rve	Domain	7	118	120	80.3	1e-22
TCONS_00038455	PF04195.7	Transposase_28	Family	3	135	181	231	5.1e-69
TCONS_00038455	PF04195.7	Transposase_28	Family	126	180	181	71.6	4.4e-20
TCONS_00007158	PF00164.20	Ribosomal_S12	Family	63	115	122	32.5	4e-08
TCONS_00007158	PF00164.20	Ribosomal_S12	Family	37	76	122	57.7	6.6e-16
TCONS_00070057	PF14214.1	Helitron_like_N	Family	130	171	184	42	6.9e-11
TCONS_00070057	PF05970.9	PIF1	Family	327	364	364	40.2	1.8e-10
TCONS_00070057	PF02689.9	Herpes_Helicase	Family	740	807	819	30.2	9.2e-08
TCONS_00070057	PF14214.1	Helitron_like_N	Family	1	115	184	117.3	5.5e-34
TCONS_00070057	PF05970.9	PIF1	Family	83	159	364	104.5	4.8e-30
TCONS_00070057	PF05970.9	PIF1	Family	163	323	364	139.6	1.1e-40
TCONS_00070057	PF05970.9	PIF1	Family	1	94	364	118.1	3.7e-34
TCONS_00006712	PF00119.15	ATP-synt_A	Domain	2	215	215	217.9	1e-64
TCONS_00060097	PF00249.26	Myb_DNA-binding	Domain	1	48	48	58	6.1e-16
TCONS_00003186	PF12166.3	DUF3595	Family	1	83	422	100.2	1e-28
TCONS_00094968	PF00136.16	DNA_pol_B	Family	114	447	467	245.7	7.5e-73
TCONS_00094968	PF14260.1	zf-C4pol	Domain	1	72	73	49	4.1e-13
TCONS_00053880	PF03859.11	CG-1	Domain	2	119	119	177.3	5.7e-53
TCONS_00036765	PF10551.4	MULE	Domain	1	90	93	94	4e-27
TCONS_00036765	PF04434.12	SWIM	Domain	7	39	40	25.2	7.1e-06
TCONS_00036765	PF03101.10	FAR1	Domain	2	90	91	76.8	1.3e-21
TCONS_00036765	PF07727.9	RVT_2	Family	1	74	246	97.6	4.8e-28
TCONS_00036765	PF07727.9	RVT_2	Family	77	245	246	210.5	1.6e-62
TCONS_00036765	PF14223.1	UBN2	Family	1	113	119	114.9	1.5e-33
TCONS_00036765	PF00098.18	zf-CCHC	Domain	2	18	18	30.4	2e-07
TCONS_00036765	PF13976.1	gag_pre-integrs	Domain	1	65	67	46.2	2.2e-12
TCONS_00036765	PF00665.21	rve	Domain	2	116	120	95.3	2.3e-27
TCONS_00013328	PF01843.14	DIL	Family	1	102	105	106.5	4.9e-31
TCONS_00112211	PF00504.16	Chloroa_b-bind	Family	1	144	156	147.8	2.7e-43
TCONS_00074089	PF07765.7	KIP1	Family	1	28	74	29.7	3.9e-07
TCONS_00065324	PF05754.9	DUF834	Domain	14	66	70	42.4	4.1e-11
TCONS_00108826	PF00121.13	TIM	Domain	203	238	244	21.4	9.3e-05
TCONS_00031390	PF00252.13	Ribosomal_L16	Family	1	133	133	146.4	3.4e-43
TCONS_00031390	PF00189.15	Ribosomal_S3_C	Domain	9	85	85	82.3	2e-23
TCONS_00028453	PF00069.20	Pkinase	Domain	45	238	260	62	4.2e-17
TCONS_00032647	PF12265.3	CAF1C_H4-bd	Family	2	73	74	60.2	1.2e-16
TCONS_00043773	PF00009.22	GTP_EFTU	Domain	2	105	188	124	4.1e-36
TCONS_00043773	PF00009.22	GTP_EFTU	Domain	106	187	188	38.2	8.8e-10
TCONS_00043773	PF03144.20	GTP_EFTU_D2	Domain	1	74	74	32.2	7.3e-08
TCONS_00043773	PF00679.19	EFG_C	Domain	2	87	89	76.4	1.1e-21
TCONS_00043773	PF06421.7	LepA_C	Family	1	107	108	168.3	3.5e-50
TCONS_00091420	PF12799.2	LRR_4	Family	3	39	44	30.3	2e-07
TCONS_00097979	PF04434.12	SWIM	Domain	1	33	40	24.8	9.4e-06
TCONS_00031387	PF00189.15	Ribosomal_S3_C	Domain	9	85	85	80.7	6e-23
TCONS_00031387	PF00252.13	Ribosomal_L16	Family	1	133	133	146.4	3.4e-43
TCONS_00053071	PF13359.1	DDE_4	Domain	1	153	153	111.1	3.3e-32
TCONS_00030550	PF13177.1	DNA_pol3_delta2	Domain	11	161	162	80.9	7.2e-23
TCONS_00030550	PF12169.3	DNA_pol3_gamma3	Family	4	126	143	30.1	3.1e-07
TCONS_00016371	PF00141.18	peroxidase	Family	1	85	229	86.8	1.3e-24
TCONS_00106582	PF04484.7	DUF566	Family	217	312	313	138	4.3e-40
TCONS_00018810	PF14226.1	DIOX_N	Family	1	114	114	100.8	5.5e-29
TCONS_00070094	PF05970.9	PIF1	Family	327	364	364	40.2	1.8e-10
TCONS_00070094	PF02689.9	Herpes_Helicase	Family	740	807	819	30.2	9.2e-08
TCONS_00070094	PF05970.9	PIF1	Family	234	323	364	61.2	7e-17
TCONS_00070094	PF14214.1	Helitron_like_N	Family	133	171	184	42.6	4.6e-11
TCONS_00032507	PF03106.10	WRKY	Domain	23	59	60	33.6	2.3e-08
TCONS_00039662	PF00063.16	Myosin_head	Domain	131	380	689	311.4	8.6e-93
TCONS_00039662	PF02736.14	Myosin_N	Domain	2	39	42	30.1	2.7e-07
TCONS_00039662	PF00063.16	Myosin_head	Domain	1	132	689	150.8	3.5e-44
TCONS_00039662	PF00063.16	Myosin_head	Domain	380	689	689	280.8	1.6e-83
TCONS_00039662	PF00612.22	IQ	Motif	2	20	21	16.2	0.0051
TCONS_00039662	PF00612.22	IQ	Motif	3	20	21	15	0.013
TCONS_00039662	PF00612.22	IQ	Motif	2	21	21	19.2	0.00052
TCONS_00039662	PF00612.22	IQ	Motif	1	20	21	22.5	4.8e-05
TCONS_00039662	PF00612.22	IQ	Motif	2	21	21	22.5	4.7e-05
TCONS_00091999	PF14214.1	Helitron_like_N	Family	74	114	184	58.1	8.3e-16
TCONS_00001277	PF09478.5	CBM49	Domain	1	79	80	95	1.9e-27
TCONS_00080195	PF01849.13	NAC	Family	31	58	58	36	3.3e-09
TCONS_00080195	PF00627.26	UBA	Domain	4	37	37	27.2	2.1e-06
TCONS_00080195	PF03463.10	eRF1_1	Domain	4	105	132	69.7	1.5e-19
TCONS_00062239	PF00328.17	His_Phos_2	Family	298	342	347	34.5	1.2e-08
TCONS_00068625	PF00800.13	PDT	Family	118	181	182	61.4	7.2e-17
TCONS_00068625	PF00800.13	PDT	Family	7	55	182	28.2	1.1e-06
TCONS_00068625	PF04842.7	DUF639	Family	32	112	683	46.9	1e-12
TCONS_00022384	PF12624.2	Chorein_N	Family	1	116	118	132.6	4.2e-39
TCONS_00106181	PF06839.7	zf-GRF	Domain	5	43	45	34	1.7e-08
TCONS_00070118	PF14214.1	Helitron_like_N	Family	133	166	184	33.3	3.4e-08
TCONS_00091058	PF00177.16	Ribosomal_S7	Domain	31	107	148	65.1	4.5e-18
TCONS_00019854	PF12937.2	F-box-like	Domain	6	40	47	35.3	5.9e-09
TCONS_00072245	PF07985.7	SRR1	Domain	8	56	56	36.9	2.2e-09
TCONS_00090342	PF00240.18	ubiquitin	Domain	1	69	69	113.8	1.4e-33
TCONS_00090342	PF00240.18	ubiquitin	Domain	1	69	69	113.8	1.4e-33
TCONS_00090342	PF00240.18	ubiquitin	Domain	1	69	69	113.8	1.4e-33
TCONS_00090342	PF00240.18	ubiquitin	Domain	1	69	69	113.8	1.4e-33
TCONS_00090342	PF00240.18	ubiquitin	Domain	42	69	69	22.6	4.3e-05
TCONS_00090342	PF00240.18	ubiquitin	Domain	1	69	69	113.8	1.4e-33
TCONS_00035306	PF00806.14	PUF	Repeat	3	22	35	20.2	0.00025
TCONS_00075642	PF00806.14	PUF	Repeat	6	22	35	20	0.0003
TCONS_00075642	PF02892.10	zf-BED	Domain	1	40	45	36.3	3e-09
TCONS_00075642	PF04937.10	DUF659	Family	6	57	153	51.3	7.7e-14
TCONS_00015196	PF00854.16	PTR2	Family	203	372	373	118.8	2e-34
TCONS_00092227	PF00234.17	Tryp_alpha_amyl	Family	1	62	90	29.3	6.7e-07
TCONS_00086868	PF08880.6	QLQ	Domain	3	36	37	57.5	5.7e-16
TCONS_00086868	PF08879.5	WRC	Domain	1	45	46	78.1	2.5e-22
TCONS_00053875	PF03859.11	CG-1	Domain	2	119	119	180	7.9e-54
TCONS_00091429	PF12799.2	LRR_4	Family	3	39	44	29.9	2.6e-07
TCONS_00033393	PF06839.7	zf-GRF	Domain	1	44	45	34.4	1.4e-08
TCONS_00098799	PF07876.7	Dabb	Domain	1	96	97	65	5.7e-18
TCONS_00098799	PF07876.7	Dabb	Domain	3	97	97	43.1	3.8e-11
TCONS_00098799	PF04841.8	Vps16_N	Family	215	277	410	21.3	7.2e-05
TCONS_00018965	PF07714.12	Pkinase_Tyr	Domain	15	259	259	100.8	5.7e-29
TCONS_00079160	PF00319.13	SRF-TF	Domain	2	51	51	87.8	1.7e-25
TCONS_00003126	PF12166.3	DUF3595	Family	28	83	422	37.8	8.9e-10
TCONS_00048767	PF05627.6	AvrRpt-cleavage	Domain	2	38	39	77.4	2.6e-22
TCONS_00085063	PF00141.18	peroxidase	Family	92	228	229	139.1	1.3e-40
TCONS_00008858	PF13456.1	RVT_3	Domain	3	82	88	65	3.6e-18
TCONS_00092229	PF00234.17	Tryp_alpha_amyl	Family	1	62	90	28.9	8.6e-07
TCONS_00024185	PF03406.8	Phage_fiber_2	Repeat	1	18	44	20.6	0.00023
TCONS_00024784	PF01095.14	Pectinesterase	Family	1	297	298	345.5	1.3e-103
TCONS_00070065	PF05970.9	PIF1	Family	327	364	364	40.2	1.8e-10
TCONS_00070065	PF02689.9	Herpes_Helicase	Family	740	807	819	30.2	9.2e-08
TCONS_00070065	PF05970.9	PIF1	Family	234	323	364	61.2	7e-17
TCONS_00002174	PF08711.6	Med26	Domain	3	50	53	28.7	6.2e-07
TCONS_00086864	PF08880.6	QLQ	Domain	3	36	37	56.6	1.1e-15
TCONS_00086864	PF08879.5	WRC	Domain	1	45	46	77.1	5e-22
TCONS_00003137	PF12166.3	DUF3595	Family	1	83	422	100	1.1e-28
TCONS_00070060	PF07727.9	RVT_2	Family	12	75	246	95.8	1.7e-27
TCONS_00070060	PF07727.9	RVT_2	Family	82	210	246	168.1	1.4e-49
TCONS_00070060	PF14214.1	Helitron_like_N	Family	130	171	184	42	6.9e-11
TCONS_00070060	PF05970.9	PIF1	Family	327	364	364	40.2	1.8e-10
TCONS_00070060	PF02689.9	Herpes_Helicase	Family	740	807	819	30.2	9.2e-08
TCONS_00070060	PF14214.1	Helitron_like_N	Family	1	115	184	117.3	5.5e-34
TCONS_00070060	PF05970.9	PIF1	Family	83	159	364	104.5	4.8e-30
TCONS_00070060	PF05970.9	PIF1	Family	163	323	364	139.6	1.1e-40
TCONS_00070060	PF05970.9	PIF1	Family	1	94	364	118.1	3.7e-34
TCONS_00053890	PF03859.11	CG-1	Domain	2	37	119	23.3	3.1e-05
TCONS_00053890	PF03859.11	CG-1	Domain	36	119	119	142	4.8e-42
TCONS_00046162	PF05970.9	PIF1	Family	22	364	364	352.4	2.2e-105
TCONS_00046162	PF14214.1	Helitron_like_N	Family	1	183	184	251.8	3.1e-75
TCONS_00023631	PF03492.10	Methyltransf_7	Family	2	79	334	75.4	3e-21
TCONS_00023631	PF03492.10	Methyltransf_7	Family	87	191	334	134.7	2.7e-39
TCONS_00053861	PF03859.11	CG-1	Domain	2	37	119	23.3	3.1e-05
TCONS_00053861	PF03859.11	CG-1	Domain	36	119	119	140.6	1.3e-41
TCONS_00006700	PF14211.1	DUF4323	Family	6	49	121	27.2	3e-06
TCONS_00090341	PF00240.18	ubiquitin	Domain	1	69	69	114	1.2e-33
TCONS_00090341	PF00240.18	ubiquitin	Domain	1	69	69	114	1.2e-33
TCONS_00090341	PF00240.18	ubiquitin	Domain	1	69	69	114	1.2e-33
TCONS_00090341	PF00240.18	ubiquitin	Domain	1	69	69	114	1.2e-33
TCONS_00090341	PF00240.18	ubiquitin	Domain	1	69	69	114	1.2e-33
TCONS_00046975	PF01486.12	K-box	Family	22	71	100	52.6	2.6e-14
TCONS_00062338	PF00654.15	Voltage_CLC	Family	97	178	355	66.7	1.6e-18
TCONS_00062338	PF00654.15	Voltage_CLC	Family	3	77	355	73.7	1.2e-20
TCONS_00100078	PF13966.1	zf-RVT	Domain	1	86	86	93.6	6e-27
TCONS_00024022	PF14215.1	bHLH-MYC_N	Family	1	38	163	39.8	4.4e-10
TCONS_00031394	PF00361.15	Oxidored_q1	Family	19	189	270	166.9	4.8e-49
TCONS_00080328	PF00182.14	Glyco_hydro_19	Domain	1	115	232	152.8	9.8e-45
TCONS_00080328	PF00182.14	Glyco_hydro_19	Domain	117	141	232	26.6	3.7e-06
TCONS_00032410	PF00161.14	RIP	Domain	44	112	206	25.8	4.7e-06
TCONS_00032410	PF00161.14	RIP	Domain	121	201	206	28.1	9.3e-07
TCONS_00032410	PF02902.14	Peptidase_C48	Domain	84	179	216	35.4	7.3e-09
TCONS_00079161	PF00319.13	SRF-TF	Domain	2	51	51	87	3.1e-25
TCONS_00087977	PF00514.18	Arm	Repeat	1	40	41	25.8	5.9e-06
TCONS_00047169	PF00067.17	p450	Domain	306	452	463	184.4	2.5e-54
TCONS_00047169	PF00067.17	p450	Domain	92	286	463	66.2	1.7e-18
TCONS_00003188	PF12166.3	DUF3595	Family	28	83	422	37.8	8.5e-10
TCONS_00092223	PF00234.17	Tryp_alpha_amyl	Family	1	62	90	26.1	6.6e-06
TCONS_00048212	PF04570.9	DUF581	Family	11	59	59	83.7	3.6e-24
TCONS_00035942	PF02874.18	ATP-synt_ab_N	Domain	5	69	69	72.3	2.5e-20
TCONS_00043489	PF01148.15	CTP_transf_1	Family	2	257	259	202	1.1e-59
TCONS_00032407	PF00161.14	RIP	Domain	44	112	206	25.8	4.7e-06
TCONS_00032407	PF00161.14	RIP	Domain	121	201	206	28.1	9.3e-07
TCONS_00032407	PF02902.14	Peptidase_C48	Domain	84	179	216	35.4	7.3e-09
TCONS_00085407	PF00168.25	C2	Domain	1	84	85	69.6	1.3e-19
TCONS_00108278	PF02874.18	ATP-synt_ab_N	Domain	2	69	69	74.7	4.3e-21
TCONS_00108278	PF00006.20	ATP-synt_ab	Family	93	215	215	135	2.3e-39
TCONS_00108278	PF00306.22	ATP-synt_ab_C	Domain	1	108	113	86.1	1.9e-24
TCONS_00108278	PF04998.12	RNA_pol_Rpb1_5	Domain	69	99	277	52.1	5e-14
TCONS_00039658	PF00063.16	Myosin_head	Domain	1	134	689	152.4	1.1e-44
TCONS_00039658	PF02736.14	Myosin_N	Domain	2	30	42	23	4.4e-05
TCONS_00039658	PF00612.22	IQ	Motif	2	20	21	16.7	0.0034
TCONS_00039658	PF00612.22	IQ	Motif	3	20	21	15.5	0.0083
TCONS_00039658	PF00612.22	IQ	Motif	2	21	21	19.8	0.00034
TCONS_00039658	PF00612.22	IQ	Motif	1	20	21	23	3.2e-05
TCONS_00039658	PF00612.22	IQ	Motif	2	21	21	23.1	3.1e-05
TCONS_00039658	PF00063.16	Myosin_head	Domain	131	685	689	602.2	9.5e-181
TCONS_00070117	PF14214.1	Helitron_like_N	Family	133	171	184	42.6	4.6e-11
TCONS_00070117	PF05970.9	PIF1	Family	327	364	364	40.2	1.8e-10
TCONS_00070117	PF02689.9	Herpes_Helicase	Family	740	807	819	30.2	9.2e-08
TCONS_00070117	PF05970.9	PIF1	Family	84	159	364	103.7	8.5e-30
TCONS_00070117	PF05970.9	PIF1	Family	163	323	364	139.6	1.1e-40
TCONS_00103458	PF01596.12	Methyltransf_3	Domain	117	204	205	116.1	9.4e-34
TCONS_00087260	PF00235.14	Profilin	Domain	55	82	121	21.6	0.00016
TCONS_00055807	PF11945.3	WASH_WAHD	Domain	26	100	297	43.1	2.8e-11
TCONS_00053872	PF03859.11	CG-1	Domain	2	37	119	23.3	3.1e-05
TCONS_00053872	PF03859.11	CG-1	Domain	36	119	119	142	4.8e-42
TCONS_00067779	PF00664.18	ABC_membrane	Family	74	271	275	108.1	4.4e-31
TCONS_00067779	PF00005.22	ABC_tran	Domain	1	118	118	75.8	3.1e-21
TCONS_00075657	PF00806.14	PUF	Repeat	6	22	35	19.3	0.00046
TCONS_00075657	PF00806.14	PUF	Repeat	4	24	35	20.6	0.00018
TCONS_00075657	PF02892.10	zf-BED	Domain	1	40	45	36.3	3e-09
TCONS_00075657	PF04937.10	DUF659	Family	6	57	153	51.3	7.7e-14
TCONS_00013329	PF01843.14	DIL	Family	1	102	105	106.5	4.9e-31
TCONS_00021028	PF05699.9	Dimer_Tnp_hAT	Domain	26	82	84	39.9	2.1e-10
TCONS_00021028	PF14291.1	DUF4371	Family	12	55	235	34	1.9e-08
TCONS_00021028	PF14291.1	DUF4371	Family	59	87	235	34.9	9.8e-09
TCONS_00021028	PF14291.1	DUF4371	Family	87	235	235	226.6	2.7e-67
TCONS_00034813	PF00782.15	DSPc	Domain	22	130	133	42.4	4.1e-11
TCONS_00072660	PF13872.1	AAA_34	Domain	3	170	303	215	8.7e-64
TCONS_00002033	PF02567.11	PhzC-PhzF	Family	160	214	282	45	7.2e-12
TCONS_00104572	PF05162.8	Ribosomal_L41	Family	4	25	25	44.2	9.6e-12
TCONS_00000682	PF13855.1	LRR_8	Repeat	1	61	61	34.6	1.1e-08
TCONS_00000682	PF13855.1	LRR_8	Repeat	1	60	61	34.4	1.2e-08
TCONS_00000682	PF00560.28	LRR_1	Repeat	2	16	22	10.4	0.5
TCONS_00000682	PF12799.2	LRR_4	Family	1	38	44	28.2	9.2e-07
TCONS_00000682	PF00560.28	LRR_1	Repeat	1	22	22	11.5	0.22
TCONS_00097714	PF07727.9	RVT_2	Family	39	73	246	36.3	2.5e-09
TCONS_00097714	PF07727.9	RVT_2	Family	76	201	246	158.2	1.5e-46
TCONS_00097714	PF07727.9	RVT_2	Family	201	245	246	25.3	5.8e-06
TCONS_00097714	PF13963.1	Transpos_assoc	Domain	1	76	76	75.5	2.1e-21
TCONS_00097714	PF02992.9	Transposase_21	Family	2	183	226	252.3	2.5e-75
TCONS_00097714	PF14223.1	UBN2	Family	3	117	119	41.5	8.7e-11
TCONS_00097714	PF13976.1	gag_pre-integrs	Domain	1	67	67	62.4	2.1e-17
TCONS_00097714	PF00665.21	rve	Domain	73	119	120	48.7	6.5e-13
TCONS_00097714	PF07727.9	RVT_2	Family	1	195	246	261.8	3.6e-78
TCONS_00046404	PF10275.4	Peptidase_C65	Family	34	65	244	32.7	4.1e-08
TCONS_00039794	PF00931.17	NB-ARC	Domain	97	286	287	140.5	4.2e-41
TCONS_00039492	PF03016.10	Exostosin	Family	201	293	302	108.7	2.6e-31
TCONS_00003133	PF12166.3	DUF3595	Family	28	83	422	37.8	8.9e-10
TCONS_00103828	PF03083.11	MtN3_slv	Family	21	75	87	42.1	5.1e-11
TCONS_00103828	PF03083.11	MtN3_slv	Family	24	62	87	38.1	9e-10
TCONS_00050594	PF14288.1	FKS1_dom1	Family	2	116	117	134	2e-39
TCONS_00087267	PF13768.1	VWA_3	Domain	2	156	156	51.5	7.9e-14
TCONS_00053860	PF03859.11	CG-1	Domain	2	37	119	23.3	3.1e-05
TCONS_00053860	PF03859.11	CG-1	Domain	36	119	119	142	4.8e-42
TCONS_00114080	PF00654.15	Voltage_CLC	Family	2	354	355	291.1	9.5e-87
TCONS_00114080	PF00571.23	CBS	Domain	1	56	57	33.9	1.6e-08
TCONS_00114080	PF00571.23	CBS	Domain	7	52	57	19.2	0.00065
TCONS_00089684	PF00931.17	NB-ARC	Domain	9	285	287	195.9	5.8e-58
TCONS_00079707	PF13891.1	zf-C3Hc3H	Domain	1	40	65	49.6	2.7e-13
TCONS_00091415	PF12799.2	LRR_4	Family	3	39	44	30.3	2e-07
TCONS_00069163	PF00782.15	DSPc	Domain	49	110	133	37.8	1.1e-09
TCONS_00014880	PF03514.9	GRAS	Family	2	374	374	389.1	1.4e-116
TCONS_00108312	PF04195.7	Transposase_28	Family	1	179	181	303.1	3.8e-91
TCONS_00014014	PF03017.9	Transposase_23	Family	7	70	73	27.3	1.7e-06
TCONS_00022390	PF12624.2	Chorein_N	Family	1	116	118	133.9	1.6e-39
TCONS_00095759	PF02383.13	Syja_N	Family	191	237	317	32.1	4.5e-08
TCONS_00076593	PF00071.17	Ras	Domain	9	32	162	23.2	3.3e-05
TCONS_00023411	PF13960.1	DUF4218	Domain	27	124	129	131.4	1.1e-38
TCONS_00023411	PF13952.1	DUF4216	Domain	1	74	75	86.1	7.1e-25
TCONS_00023411	PF13963.1	Transpos_assoc	Domain	35	76	76	58.9	3.2e-16
TCONS_00023411	PF02992.9	Transposase_21	Family	1	224	226	289.9	7.8e-87
TCONS_00023411	PF03004.9	Transposase_24	Family	3	72	142	49	5e-13
TCONS_00070102	PF14214.1	Helitron_like_N	Family	133	171	184	42.6	4.6e-11
TCONS_00109043	PF00249.26	Myb_DNA-binding	Domain	1	48	48	52.8	2.6e-14
TCONS_00109043	PF00249.26	Myb_DNA-binding	Domain	1	48	48	52.3	3.7e-14
TCONS_00000377	PF00228.15	Bowman-Birk_leg	Domain	1	23	25	26.8	2.9e-06
TCONS_00000377	PF00228.15	Bowman-Birk_leg	Domain	1	24	25	28.2	1.1e-06
TCONS_00000377	PF00228.15	Bowman-Birk_leg	Domain	1	24	25	25.4	7.6e-06
TCONS_00000377	PF00228.15	Bowman-Birk_leg	Domain	1	21	25	23.7	2.7e-05
TCONS_00000377	PF00228.15	Bowman-Birk_leg	Domain	1	24	25	33.5	2.3e-08
TCONS_00011133	PF03018.9	Dirigent	Family	5	143	144	117.8	2.4e-34
TCONS_00063032	PF01477.18	PLAT	Domain	44	117	117	57.6	1.3e-15
TCONS_00106747	PF00124.14	Photo_RC	Family	154	220	257	68.6	3.6e-19
TCONS_00106747	PF00124.14	Photo_RC	Family	47	120	257	99	1.9e-28
TCONS_00069988	PF08389.7	Xpo1	Family	5	52	148	21.5	0.00016
TCONS_00091056	PF03317.8	ELF	Family	146	179	284	50.7	1.3e-13
TCONS_00073896	PF01348.16	Intron_maturas2	Family	2	78	146	91.6	3.8e-26
TCONS_00055870	PF12074.3	DUF3554	Family	1	67	339	39.1	4.9e-10
TCONS_00055870	PF12074.3	DUF3554	Family	163	338	339	131.8	3.2e-38
TCONS_00091406	PF12799.2	LRR_4	Family	3	39	44	29.9	2.6e-07
TCONS_00067115	PF00221.14	Lyase_aromatic	Family	86	468	473	497	3.8e-149
TCONS_00022388	PF12624.2	Chorein_N	Family	1	67	118	84.7	2.9e-24
TCONS_00022388	PF12624.2	Chorein_N	Family	65	116	118	36.8	2.1e-09
TCONS_00003139	PF12166.3	DUF3595	Family	28	83	422	37.8	8.9e-10
TCONS_00031377	PF00252.13	Ribosomal_L16	Family	1	133	133	146.4	3.4e-43
TCONS_00031377	PF00189.15	Ribosomal_S3_C	Domain	9	85	85	80.7	6e-23
[truncated: 979 more rows]
