# Supplementary material for: Genome-Wide Identification of lncRNAs During Rice Seed Development
Source: Genes (Basel). 2020 Feb 26;11(3):243. doi: 10.3390/genes11030243 (PMC7140839; doi:10.3390/genes11030243)
Supplement: Supplementary file 1 [file genes-11-00243-s001.zip › Table S6.xlsx]

## Sheet: Sheet1
Table S6 The lncRNAs identified in this study.
LncRNA
TCONS_00020281
TCONS_00074428
TCONS_00111623
TCONS_00082068
TCONS_00113895
TCONS_00070050
TCONS_00093680
TCONS_00064036
TCONS_00037921
TCONS_00043107
TCONS_00102014
TCONS_00052469
TCONS_00069235
TCONS_00073894
TCONS_00045321
TCONS_00051579
TCONS_00061094
TCONS_00075031
TCONS_00108302
TCONS_00036304
TCONS_00039059
TCONS_00108124
TCONS_00032057
TCONS_00074225
TCONS_00060271
TCONS_00095954
TCONS_00053446
TCONS_00020276
TCONS_00094738
TCONS_00069452
TCONS_00075422
TCONS_00107633
TCONS_00040695
TCONS_00020143
TCONS_00040996
TCONS_00011619
TCONS_00056102
TCONS_00036760
TCONS_00048650
TCONS_00035938
TCONS_00022580
TCONS_00016100
TCONS_00086636
TCONS_00084690
TCONS_00016079
TCONS_00071105
TCONS_00044669
TCONS_00070940
TCONS_00018819
TCONS_00027626
TCONS_00084774
TCONS_00010330
TCONS_00060708
TCONS_00016427
TCONS_00040522
TCONS_00087955
TCONS_00076479
TCONS_00099795
TCONS_00061639
TCONS_00027516
TCONS_00038847
TCONS_00099787
TCONS_00045799
TCONS_00106744
TCONS_00014400
TCONS_00105450
TCONS_00069360
TCONS_00045804
TCONS_00026804
TCONS_00032994
TCONS_00017152
TCONS_00052470
TCONS_00016964
TCONS_00109930
TCONS_00106083
TCONS_00002673
TCONS_00070826
TCONS_00039194
TCONS_00065779
TCONS_00022583
TCONS_00060872
TCONS_00027599
TCONS_00079068
TCONS_00000806
TCONS_00021923
TCONS_00073978
TCONS_00028618
TCONS_00016536
TCONS_00079116
TCONS_00057031
TCONS_00028758
TCONS_00029936
TCONS_00096667
TCONS_00074431
TCONS_00014679
TCONS_00006911
TCONS_00111637
TCONS_00022585
TCONS_00086666
TCONS_00068415
TCONS_00098580
TCONS_00096640
TCONS_00078222
TCONS_00042938
TCONS_00050295
TCONS_00012626
TCONS_00004327
TCONS_00030169
TCONS_00113588
TCONS_00025674
TCONS_00037941
TCONS_00085754
TCONS_00037046
TCONS_00011511
TCONS_00095563
TCONS_00037903
TCONS_00063840
TCONS_00025842
TCONS_00027893
TCONS_00017265
TCONS_00037884
TCONS_00032995
TCONS_00016464
TCONS_00040756
TCONS_00040533
TCONS_00084184
TCONS_00054682
TCONS_00024265
TCONS_00034707
TCONS_00073895
TCONS_00056325
TCONS_00017071
TCONS_00054623
TCONS_00064202
TCONS_00016619
TCONS_00040304
TCONS_00016540
TCONS_00021157
TCONS_00112426
TCONS_00035934
TCONS_00065362
TCONS_00037048
TCONS_00049612
TCONS_00101837
TCONS_00043560
TCONS_00027591
TCONS_00109766
TCONS_00000803
TCONS_00108028
TCONS_00063193
TCONS_00047791
TCONS_00044515
TCONS_00040998
TCONS_00009461
TCONS_00091684
TCONS_00054924
TCONS_00020275
TCONS_00056324
TCONS_00036908
TCONS_00054895
TCONS_00103036
TCONS_00010742
TCONS_00016413
TCONS_00010159
TCONS_00019866
TCONS_00027938
TCONS_00114077
TCONS_00034423
TCONS_00112910
TCONS_00025363
TCONS_00101046
TCONS_00060665
TCONS_00058535
TCONS_00002674
TCONS_00000569
TCONS_00073105
TCONS_00003851
TCONS_00075489
TCONS_00050367
TCONS_00088211
TCONS_00087846
TCONS_00048833
TCONS_00112974
TCONS_00104050
TCONS_00034576
TCONS_00025792
TCONS_00056326
TCONS_00107440
TCONS_00111270
TCONS_00070939
TCONS_00087360
TCONS_00040524
TCONS_00011129
TCONS_00028132
TCONS_00112072
TCONS_00021508
TCONS_00038451
TCONS_00012490
TCONS_00036336
TCONS_00072441
TCONS_00086741
TCONS_00023879
TCONS_00052308
TCONS_00082880
TCONS_00003097
TCONS_00050370
TCONS_00008258
TCONS_00076594
TCONS_00032136
TCONS_00050185
TCONS_00022582
TCONS_00064198
TCONS_00023703
TCONS_00070991
TCONS_00074429
TCONS_00056462
TCONS_00059408
TCONS_00084474
TCONS_00016741
TCONS_00035940
TCONS_00088070
TCONS_00113613
TCONS_00073899
TCONS_00061506
TCONS_00071415
TCONS_00017153
TCONS_00104441
TCONS_00102426
TCONS_00043310
TCONS_00065275
TCONS_00037885
TCONS_00030926
TCONS_00012875
TCONS_00063916
TCONS_00091063
TCONS_00083906
TCONS_00023587
TCONS_00096010
TCONS_00108276
TCONS_00089334
TCONS_00091061
TCONS_00072880
TCONS_00078644
TCONS_00037444
TCONS_00040759
TCONS_00105923
TCONS_00031607
TCONS_00004656
TCONS_00010145
TCONS_00090055
TCONS_00012460
TCONS_00025740
TCONS_00051911
TCONS_00100212
TCONS_00094348
TCONS_00093294
TCONS_00098286
TCONS_00110211
TCONS_00033597
TCONS_00040757
TCONS_00068414
TCONS_00085857
TCONS_00020235
TCONS_00090056
TCONS_00085755
TCONS_00068816
TCONS_00034911
TCONS_00106138
TCONS_00086485
TCONS_00070553
TCONS_00037908
TCONS_00056321
TCONS_00013553
TCONS_00061566
TCONS_00064035
TCONS_00027191
TCONS_00096004
TCONS_00056319
TCONS_00065483
TCONS_00071413
TCONS_00100886
TCONS_00075230
TCONS_00014074
TCONS_00099559
TCONS_00096604
TCONS_00044516
TCONS_00104440
TCONS_00053792
TCONS_00050293
TCONS_00027514
TCONS_00022877
TCONS_00107819
TCONS_00018856
TCONS_00074292
TCONS_00050368
TCONS_00087370
TCONS_00016836
TCONS_00045801
TCONS_00016607
TCONS_00042467
TCONS_00108571
TCONS_00056327
TCONS_00022584
TCONS_00063089
TCONS_00017054
TCONS_00037918
TCONS_00068140
TCONS_00057118
TCONS_00064203
TCONS_00057561
TCONS_00105452
TCONS_00080174
TCONS_00017150
TCONS_00040523
TCONS_00075717
TCONS_00037898
TCONS_00025973
TCONS_00056879
TCONS_00008949
TCONS_00071989
TCONS_00102367
TCONS_00037929
TCONS_00081606
TCONS_00028131
TCONS_00096011
TCONS_00102365
TCONS_00028756
TCONS_00075336
TCONS_00105211
TCONS_00034421
TCONS_00092896
TCONS_00034812
TCONS_00108344
TCONS_00012265
TCONS_00021913
TCONS_00080029
TCONS_00105341
TCONS_00040525
TCONS_00028444
TCONS_00062431
TCONS_00110246
TCONS_00023612
TCONS_00080773
TCONS_00086876
TCONS_00006602
TCONS_00069814
TCONS_00020278
TCONS_00061628
TCONS_00001412
TCONS_00045428
TCONS_00046342
TCONS_00029193
TCONS_00098158
TCONS_00027797
TCONS_00085084
TCONS_00033030
TCONS_00104442
TCONS_00065389
TCONS_00033315
TCONS_00002588
TCONS_00064205
TCONS_00067338
TCONS_00074224
TCONS_00081150
TCONS_00109078
TCONS_00077272
TCONS_00065780
TCONS_00004390
TCONS_00010146
TCONS_00074426
TCONS_00079240
TCONS_00023139
TCONS_00036096
TCONS_00095724
TCONS_00028757
TCONS_00037531
TCONS_00086320
TCONS_00056320
TCONS_00031588
TCONS_00070941
TCONS_00091055
TCONS_00064200
TCONS_00045805
TCONS_00081112
TCONS_00037886
TCONS_00075175
TCONS_00018733
TCONS_00065963
TCONS_00037916
TCONS_00031881
TCONS_00026896
TCONS_00062432
TCONS_00092230
TCONS_00045803
TCONS_00048813
TCONS_00070479
TCONS_00088869
TCONS_00059921
TCONS_00091445
TCONS_00001752
TCONS_00076967
TCONS_00056323
TCONS_00095152
TCONS_00014076
TCONS_00067730
TCONS_00108133
TCONS_00079651
TCONS_00016080
TCONS_00037897
TCONS_00045802
TCONS_00081151
TCONS_00066003
TCONS_00017072
TCONS_00075741
TCONS_00084983
TCONS_00034424
TCONS_00091160
TCONS_00065276
TCONS_00059186
TCONS_00035935
TCONS_00011288
TCONS_00061509
TCONS_00032521
TCONS_00003430
TCONS_00026897
TCONS_00040527
TCONS_00034213
TCONS_00093182
TCONS_00023547
TCONS_00097008
TCONS_00096603
TCONS_00048744
TCONS_00024253
TCONS_00056318
TCONS_00093337
TCONS_00031116
TCONS_00010472
TCONS_00009650
TCONS_00007160
TCONS_00091341
TCONS_00097397
TCONS_00089300
TCONS_00064825
TCONS_00009474
TCONS_00056322
TCONS_00005195
TCONS_00096253
TCONS_00010705
TCONS_00064206
TCONS_00016538
TCONS_00061508
TCONS_00015173
TCONS_00067348
TCONS_00111787
TCONS_00092199
TCONS_00045429
TCONS_00075423
TCONS_00044945
TCONS_00022581
TCONS_00000749
TCONS_00104049
TCONS_00086875
TCONS_00027705
TCONS_00017590
TCONS_00001740
TCONS_00003096
TCONS_00056316
TCONS_00036235
TCONS_00046380
TCONS_00053087
TCONS_00111179
TCONS_00050118
TCONS_00040758
TCONS_00056621
TCONS_00051467
TCONS_00108572
TCONS_00011347
TCONS_00027453
TCONS_00015546
TCONS_00075856
TCONS_00092878
TCONS_00040101
TCONS_00004657
TCONS_00053793
TCONS_00065105
TCONS_00028617
TCONS_00025890
TCONS_00020274
TCONS_00091826
TCONS_00075420
TCONS_00015410
TCONS_00076305
TCONS_00065374
TCONS_00008945
TCONS_00037753
TCONS_00109653
TCONS_00059262
TCONS_00020279
TCONS_00088802
TCONS_00050369
TCONS_00016618
TCONS_00025526
TCONS_00014017
TCONS_00050664
TCONS_00037926
TCONS_00076841
TCONS_00045800
TCONS_00104244
TCONS_00035407
TCONS_00022579
TCONS_00004572
TCONS_00084799
TCONS_00111143
TCONS_00021219
TCONS_00031435
TCONS_00050732
TCONS_00089299
TCONS_00083307
TCONS_00095723
TCONS_00056001
TCONS_00097438
TCONS_00035939
TCONS_00091339
TCONS_00053786
TCONS_00034483
TCONS_00016543
TCONS_00094247
TCONS_00055738
TCONS_00064686
TCONS_00051466
TCONS_00024417
TCONS_00090345
TCONS_00105795
TCONS_00020277
TCONS_00075425
TCONS_00102425
TCONS_00014495
TCONS_00010706
TCONS_00100885
TCONS_00073897
