# Supplementary material for: Genome-Wide Identification of lncRNAs During Rice Seed Development
Source: Genes (Basel). 2020 Feb 26;11(3):243. doi: 10.3390/genes11030243 (PMC7140839; doi:10.3390/genes11030243)
Supplement: Supplementary file 1 [file genes-11-00243-s001.zip › Table S7.xlsx]

## Sheet: All.DEG_final
Table S7 Results of differential expressed lncRNAs in rice seeds at 0 DAP, 3 DAP, 7 DAP.
LncRNA	0 DAP	3 DAP	7 DAP
TCONS_00000569	0	0	55.2489
TCONS_00000749	135.638	0	250.327
TCONS_00000803	313.942	5.91718	68.2758
TCONS_00000806	0	62.8804	292.236
TCONS_00001412	137461	297185	243571
TCONS_00001740	59.9858	0	0
TCONS_00002588	330.427	424.09	0
TCONS_00002673	254.39	58.436	39.3323
TCONS_00002674	172.164	35.1536	81.1245
TCONS_00003097	479.717	100.751	193.753
TCONS_00003430	0	42.772	51.0546
TCONS_00003851	400.758	101.582	58.6053
TCONS_00004327	195.921	16.0018	0
TCONS_00004390	124.341	2.34358	10.1406
TCONS_00004657	175.682	67.6441	44.3475
TCONS_00006602	0	0	5.54631
TCONS_00008258	0	44.2031	0
TCONS_00008945	29.2467	81.2164	0
TCONS_00008949	669.708	73.5598	40.8065
TCONS_00009461	192.812	47.2435	81.7684
TCONS_00009474	346.401	0	8.16129
TCONS_00010145	264.921	9.61661	38.1432
TCONS_00010146	0	59.9883	0
TCONS_00010159	24.6392	30.186	78.3683
TCONS_00010330	188.727	4.20387	97.0133
TCONS_00010472	0	6.58483	0
TCONS_00010705	14.4437	0	127.611
TCONS_00010706	457.864	79.6533	132.685
TCONS_00010742	118.757	0	0
TCONS_00011129	204.247	20.9281	397.655
TCONS_00011288	13.8508	0	151.742
TCONS_00011347	237.306	32.707	10.4831
TCONS_00011511	92.3151	54.6636	35.3432
TCONS_00011619	539.302	0	18.1515
TCONS_00012265	137.644	59.0209	72.9661
TCONS_00012460	301.622	6.7186	0
TCONS_00012490	48.3949	284.59	239.441
TCONS_00012626	594.434	37.9958	484.086
TCONS_00012875	51.2321	249.807	25.3479
TCONS_00013553	267.296	0	0
TCONS_00014017	6397.49	8036.12	6882.85
TCONS_00014074	365.694	43.3085	105.544
TCONS_00014076	337.914	52.293	18.8558
TCONS_00014400	52.3583	19.2436	101.77
TCONS_00014495	30.3299	148.631	718.153
TCONS_00014679	243.154	23.3134	26.1531
TCONS_00015173	391.662	91.8539	172.03
TCONS_00015410	119.929	0	0
TCONS_00015546	0	0	34.7598
TCONS_00016079	149.965	68.2406	113.567
TCONS_00016080	198.632	26.2068	37.7986
TCONS_00016100	182.29	0	0
TCONS_00016427	400.793	0	92.612
TCONS_00016536	16859.6	8312.24	4085.96
TCONS_00016538	286025	687123	507236
TCONS_00016540	67897.3	22356.5	38202.1
TCONS_00016543	16183.5	1670.11	2462.66
TCONS_00016607	103.822	0	16.3071
TCONS_00016618	46.7197	0	165.109
TCONS_00016619	88.8272	0	102.024
TCONS_00016741	70357.1	276888	177799
TCONS_00016836	242.943	102.046	0
TCONS_00016964	269.936	33.0705	52.0344
TCONS_00017054	666.133	336.039	470.828
TCONS_00017071	283.251	40.0405	123.203
TCONS_00017072	639.322	47.4696	130.086
TCONS_00017150	81.3878	24.9275	93.4789
TCONS_00017152	0	75.6697	59.5309
TCONS_00017153	35.5803	33.1286	72.9305
TCONS_00017265	33.4447	0	52.0058
TCONS_00017590	49.5801	0	0
TCONS_00018733	320.654	0	53.3272
TCONS_00018819	129.397	0	5.71617
TCONS_00018856	327.496	14.5899	136.782
TCONS_00019866	58.9666	3.61206	67.7269
TCONS_00020143	0	0	255.02
TCONS_00020235	42.3245	0	411.335
TCONS_00020274	42.2509	0	1403.57
TCONS_00020275	75.5418	3.70192	5889.31
TCONS_00020276	0	0	2100.09
TCONS_00020277	0	0	6947.02
TCONS_00020278	975.546	0	166.82
TCONS_00020279	66.7425	8.17676	2063.87
TCONS_00020281	0	0	7.90578
TCONS_00021157	28.4476	83.6442	0
TCONS_00021219	36.3324	62.3162	55.64
TCONS_00021508	0	0	176.764
TCONS_00021913	84.5508	6.90566	119.522
TCONS_00021923	103.822	0	189.57
TCONS_00022579	5806.92	1205.06	1005.15
TCONS_00022580	12635.8	3874.38	7648.16
TCONS_00022581	1523.58	295.258	107.688
TCONS_00022582	41673.2	6154.88	7494.97
TCONS_00022583	22009.1	3403.64	5844.21
TCONS_00022584	2855.64	929.454	1235.13
TCONS_00022585	24294.3	12220.6	21745
TCONS_00022877	38.8087	0	130.294
TCONS_00023139	292956	311757	459652
TCONS_00023547	0	41.6854	0
TCONS_00023587	447.176	37.6644	106.179
TCONS_00023612	193.65	4.31354	0
TCONS_00023703	0	0	3915.65
TCONS_00023879	384.643	34.9063	127.543
TCONS_00024253	78.1166	0	276.067
TCONS_00024265	353.149	53.6583	74.6035
TCONS_00024417	175.5	0	0
TCONS_00025526	0	42.118	273.365
TCONS_00025674	0	0	5.7855
TCONS_00025740	136.792	315.063	0
TCONS_00025842	38.6441	0	68.2848
TCONS_00025890	125.03	54.201	112.164
TCONS_00025973	0	6.25282	99.2043
TCONS_00026804	0	0	33.4073
TCONS_00026896	35.9382	0	101.606
TCONS_00026897	31.0271	0	142.546
TCONS_00027191	136.946	0	0
TCONS_00027453	2181.77	0	375.103
TCONS_00027514	105.398	9.68441	158.304
TCONS_00027516	92.6378	79.4448	106.4
TCONS_00027591	363.279	0	3707.09
TCONS_00027599	571.019	0	0
TCONS_00027626	0	0	379.952
TCONS_00027705	163.414	40.0405	269.506
TCONS_00027797	0	56.1574	0
TCONS_00027893	162.271	0	0
TCONS_00027938	49.7833	2.43962	119.637
TCONS_00028131	32.8301	88.4858	5.80114
TCONS_00028132	35.8322	52.6786	0
TCONS_00028444	191.461	0	0
TCONS_00028617	60.7356	0	93.0115
TCONS_00028618	401.006	4.094	212.575
TCONS_00028756	0	0	6530.77
TCONS_00028757	46.0118	0	40.6519
TCONS_00028758	0	0	11737
TCONS_00029193	612.803	26.6936	52.9386
TCONS_00029936	260.582	0	14.1678
TCONS_00030169	205.883	0	18.19
TCONS_00030926	58.1898	30.2981	87.3991
TCONS_00031588	115.199	34.4992	13.5706
TCONS_00032057	286.94	179.674	45.0692
TCONS_00032136	92.4006	0	0
TCONS_00032521	134.968	7.34899	15.8994
TCONS_00032994	105.261	0	52.0795
TCONS_00032995	230.04	14.704	38.8812
TCONS_00033030	207.805	0	0
TCONS_00033315	160.112	0	0
TCONS_00033597	214.046	6.55582	37.8224
TCONS_00034213	106.346	17.3716	33.4073
TCONS_00034421	102.681	30.1911	21.7726
TCONS_00034423	0	11.5065	66.3841
TCONS_00034424	88.1824	32.4102	7.791
TCONS_00034483	833.899	20.4325	39.2937
TCONS_00034576	188.815	51.4049	229.841
TCONS_00034707	48.0124	0	152.71
TCONS_00034812	655.892	83.569	176.164
TCONS_00034911	418.386	17.0858	78.8581
TCONS_00035407	144.322	0	0
TCONS_00035934	36922.7	112567	54721.6
TCONS_00035935	16112.9	3233.34	5246.02
TCONS_00035938	36328.9	7537.31	15501.9
TCONS_00035939	14163	4614.38	3495.16
TCONS_00035940	13801	11243.5	13411.1
TCONS_00036096	979.496	50.7043	87.7582
TCONS_00036235	272.733	5.14049	7.41423
TCONS_00036304	405.871	63.931	81.9635
TCONS_00036760	327.995	55.4253	159.882
TCONS_00036908	120.07	84.9916	51.863
TCONS_00037046	245.527	6.33264	50.2354
TCONS_00037048	181.107	3.16969	9.14343
TCONS_00037444	115.53	8.08788	87.49
TCONS_00037531	185.655	0	0
TCONS_00037753	137.077	7.75089	7.45285
TCONS_00037884	75.7898	32.3073	8.80583
TCONS_00037897	0	4.76215	0
TCONS_00037898	0	1.63535	0
TCONS_00037921	0	3.26842	0
TCONS_00037941	0	5.7793	258.404
TCONS_00038451	385.192	90.3936	139.963
TCONS_00039059	1037.69	0	0
TCONS_00039194	173.746	9.25479	24.0271
TCONS_00040101	223.91	16.459	130.566
TCONS_00040304	754.078	31.6744	85.2781
TCONS_00040522	315.055	51.4641	717.535
TCONS_00040523	124.426	64.7859	82.4489
TCONS_00040533	3061.74	501.493	582.18
TCONS_00040695	27.094	42.045	354.279
TCONS_00040756	0	28.4138	0
TCONS_00040757	0	14.2409	82.1596
TCONS_00040758	29.0601	0	0
TCONS_00040759	173.945	63.931	61.4727
TCONS_00040996	158.712	0	10.016
TCONS_00040998	89.7571	20.1599	81.9446
TCONS_00042467	127.529	15.6238	135.208
TCONS_00042938	43.4136	65.9518	138.083
TCONS_00043310	81.7988	0	202.356
TCONS_00043560	292.843	20.091	16.5587
TCONS_00044515	122.129	0	63.0812
TCONS_00044516	0	11.7828	50.9839
TCONS_00044669	122.007	9.47879	121.992
TCONS_00044945	801.675	4.27022	0
TCONS_00045321	11.7137	0	0
TCONS_00045428	688.473	13.3618	7.227
TCONS_00045429	802.767	24.846	41.8085
TCONS_00045799	235.005	47.3451	55.3677
TCONS_00045801	144.864	3.94391	161.171
TCONS_00045802	818.659	28.4623	33.2324
TCONS_00046342	209.812	34.0734	57.7667
TCONS_00046380	50.5078	12.3756	116.023
TCONS_00047791	0	61.809	0
TCONS_00048650	0	0	3.45084
TCONS_00048744	189.47	0	0
TCONS_00048833	0	8.37619	120.812
TCONS_00049612	218.867	8.93796	270.72
TCONS_00050118	0	7.97947	92.0716
TCONS_00050185	260.37	5.10376	144.771
TCONS_00050293	1027.02	156.193	37.5467
TCONS_00050295	38693.6	14239.4	24948.1
TCONS_00050367	14.6351	0	0
TCONS_00050368	176.045	0	0
TCONS_00050370	44.495	0	0
TCONS_00050664	289.875	30.4399	53.6605
TCONS_00050732	2512.52	1214.29	1248
TCONS_00051466	0	47.8341	187.812
TCONS_00051467	0	0	78.3516
TCONS_00051579	297.7	17.937	62.0901
TCONS_00051911	316.458	0	43.0144
TCONS_00052308	137.515	0	40.4985
TCONS_00052470	253.065	0	14.9057
TCONS_00053446	0	10.4924	0
TCONS_00053792	118.509	0	13.9605
TCONS_00053793	138.711	9.71074	7.003
TCONS_00054623	43.1514	0	1006.49
TCONS_00054682	53.5116	13.1116	0
TCONS_00054895	111.698	130.001	315.795
TCONS_00054924	564.983	0	14.2619
TCONS_00055738	329.488	26.9109	85.391
TCONS_00056001	20.791	333.676	0
TCONS_00056102	0	0	91.0787
TCONS_00056318	9568.41	6434.88	14341.4
TCONS_00056319	19.8266	0	2.3356
TCONS_00056320	42.8794	0	0
TCONS_00056321	2505.11	1424.19	2661.29
TCONS_00056322	805.207	163.473	134.151
TCONS_00056324	12.4842	0	0
TCONS_00056325	6.23889	0	2.20485
TCONS_00056326	1615.04	947.295	1652.79
TCONS_00056462	140.545	0	21.2868
TCONS_00056621	0	12.0989	0
TCONS_00056879	921.311	104.189	110.201
TCONS_00057031	0	200.534	0
TCONS_00057118	170.287	0	0
TCONS_00057561	0	389.214	198.131
TCONS_00058535	0	12.7923	0
TCONS_00059186	292.937	62.2065	48.3117
TCONS_00059262	0	0	21.4107
TCONS_00059408	337.42	39.807	13.2495
TCONS_00059921	0	0	208.278
TCONS_00060665	104.155	0	50.6123
TCONS_00060708	141.097	40.8579	4.53309
TCONS_00060872	114.776	14.0615	0
TCONS_00061094	0	26.1083	0
TCONS_00061506	1137.57	294.751	272.635
TCONS_00061508	212.122	19.8728	52.9164
TCONS_00061509	139.622	0	74.0145
TCONS_00061566	149.538	59.1886	24.3911
TCONS_00061628	196.98	41.8297	102.1
TCONS_00061639	114.866	0	10.1486
TCONS_00062431	174.893	0	0
TCONS_00062432	171.691	0	20.2254
TCONS_00063193	139.089	92.5035	205.981
TCONS_00063840	207.742	18.3812	4.07871
TCONS_00063916	251.453	0	13.6715
TCONS_00064035	157.198	10.5047	70.7056
TCONS_00064036	0	61.8353	0
TCONS_00064198	2165.5	107.778	245.134
TCONS_00064200	11054.4	14968.9	14288.5
TCONS_00064202	6514.92	2665.1	2369.36
TCONS_00064203	23670.3	5769.21	8468.07
TCONS_00064205	5481.02	3166.9	5300.61
TCONS_00064206	1442.76	1710.54	1143.11
TCONS_00064686	78.6222	11.5586	175.048
TCONS_00065105	311.465	0	10.0066
TCONS_00065275	157.325	0	46.8203
TCONS_00065276	177.454	0	32.8496
TCONS_00065362	76.5575	0	135.279
TCONS_00065374	47.7294	0	210.847
TCONS_00065389	0	86.4145	0
TCONS_00065483	71.0358	130.541	0
TCONS_00065779	143.094	3.89573	39.3323
TCONS_00065780	228.552	14.5187	17.9492
TCONS_00065963	353.272	0	0
TCONS_00067338	73421	25913.8	50182.5
TCONS_00067348	207.446	30.1211	19.0069
TCONS_00067730	180.079	8.02248	75.2115
TCONS_00068140	0	13.6529	0
TCONS_00068414	378.234	8.9112	41.129
TCONS_00068415	0	2.95565	42.63
TCONS_00069235	117.933	28.8965	125.034
TCONS_00069360	72.1969	0	261.525
TCONS_00069452	71.0358	66.1409	0
TCONS_00069814	71.2441	0	3827.05
TCONS_00070050	477.042	51.3162	53.4549
TCONS_00070479	509.944	20.8248	23.1046
TCONS_00070553	398.266	52.8585	105.562
TCONS_00070826	3710.14	2132.83	3110.89
TCONS_00070939	286.94	89.0559	0
TCONS_00070940	408.487	89.5536	22.7938
TCONS_00070941	912.494	109.109	46.437
TCONS_00070991	42.3245	0	127.14
TCONS_00071105	86.3028	116.305	38.1247
TCONS_00071413	0	77.224	3958.69
TCONS_00071415	63.9996	3.13629	185.465
TCONS_00071989	170.649	19.006	0
TCONS_00072441	152.474	0	0
TCONS_00072880	113.525	27.8163	0
TCONS_00073105	44564.3	0	0
TCONS_00073894	4991.97	883.389	1136.92
TCONS_00073895	9586.97	1325.78	866.268
TCONS_00073897	5432.89	1318.63	760.757
TCONS_00073899	1917.97	438.619	256.064
TCONS_00073978	201.84	8.99197	654.95
TCONS_00074224	146.131	11.1893	19.3662
TCONS_00074225	139.453	19.7823	5.18772
TCONS_00074292	50.7641	5.33076	38.4433
TCONS_00074426	0	88.3389	0
TCONS_00074428	0	1.34251	0
TCONS_00074431	21.7821	0	0
TCONS_00075031	181.927	24.0028	959.46
TCONS_00075230	213.428	4.48244	30.1706
TCONS_00075336	5443.99	925.569	4109.61
TCONS_00075420	382.085	66.3143	118.152
TCONS_00075422	305.744	0	96.3699
TCONS_00075423	0	0	73.5644
TCONS_00075425	0	53.7893	18.8076
TCONS_00075717	40.423	47.047	21.4285
TCONS_00075741	0	0	50.7428
TCONS_00075856	777.712	163.336	314.11
TCONS_00076305	97.3996	3.40933	22.128
TCONS_00076479	0	0	210.139
TCONS_00076594	44.495	0	110.073
TCONS_00076841	29.4119	0	0
TCONS_00076967	315.51	11.5961	66.9014
TCONS_00077272	26.3495	0	148.992
TCONS_00078222	172.422	29.5733	94.4486
TCONS_00078644	398.266	62.7332	80.4279
TCONS_00079068	380.297	51.1587	63.2463
TCONS_00079116	781.817	48.4823	102.332
TCONS_00079240	0	12.5584	0
TCONS_00079651	500.568	57.2373	171.006
TCONS_00080029	24.7396	3.0309	139.889
TCONS_00080174	189.328	23.195	106.447
TCONS_00080773	574.228	126.269	266.676
TCONS_00081112	0	11.5065	88.5122
TCONS_00081150	0	41.446	0
TCONS_00081151	0	33.9937	16.3433
TCONS_00081606	0	0	90.6938
TCONS_00082068	0	0	637.168
TCONS_00082880	60.4335	18.5096	16.0181
TCONS_00083307	867.652	231.923	390.258
TCONS_00083906	202.211	24.7734	20.4178
TCONS_00084184	993.671	491.916	2443.84
TCONS_00084474	0	135.516	0
TCONS_00084690	86.2955	50.3441	42.1151
TCONS_00084774	200.542	0	354.362
TCONS_00084799	173.53	0	0
TCONS_00084983	27.3584	0	0
TCONS_00085084	0	0	71.8467
TCONS_00085857	568.823	215.807	90.7851
TCONS_00086320	0	0	38.5008
TCONS_00086485	163.973	4.82129	0
TCONS_00086636	139.622	0	0
TCONS_00086666	397.098	72.3503	57.5737
TCONS_00086741	182.664	0	64.554
TCONS_00086875	0	0	9.89134
TCONS_00086876	17904.1	5404.57	9419.83
TCONS_00087360	68.6278	109.301	0
TCONS_00087370	439.317	5.38217	31.0513
TCONS_00087846	207.78	0	0
TCONS_00087955	142.349	0	108.998
TCONS_00088070	211.438	77.7113	22.4169
TCONS_00088211	272.57	20.3262	50.2576
TCONS_00088802	308.587	103.107	0
TCONS_00088869	0	35.4823	0
TCONS_00089299	105.046	0	0
TCONS_00089300	0	107.507	43.072
TCONS_00089334	301.48	3.07791	13.318
TCONS_00090055	375.148	21.5958	126.19
TCONS_00090056	193.837	0	262.594
TCONS_00090345	35.1479	5.16726	32.2957
TCONS_00091055	8561.71	7353.76	5570.86
TCONS_00091061	17701.7	5079.71	11292.3
TCONS_00091063	45376	15850.6	35115.4
TCONS_00091160	195.396	0	0
TCONS_00091341	5457.4	14.3785	0
TCONS_00091445	208.453	0	0
TCONS_00091684	40.1558	105.771	0
TCONS_00091826	10075.9	1041.46	2417.11
TCONS_00092199	0	9.47879	0
TCONS_00092230	0	6.90566	89.6417
TCONS_00092896	176.557	17.3043	0
TCONS_00093182	1543.78	1284.11	1033.73
TCONS_00093294	166.285	110.008	99.9018
TCONS_00093337	151.131	78.6902	106.82
TCONS_00093680	131.587	4.03025	5.81292
TCONS_00094247	409.318	280.23	0
TCONS_00094348	1805.42	1009.29	1195.55
TCONS_00094738	0	0	62.6039
TCONS_00095152	0	0	341.153
TCONS_00095563	68.1147	0	1420.25
TCONS_00095723	0	0	3.72319
TCONS_00095724	0	0	51.4113
TCONS_00095954	38205.1	10779.3	13668.6
TCONS_00096004	243.551	0	129.108
TCONS_00096010	0	87.1732	0
TCONS_00096011	16.5042	113.23	0
TCONS_00096603	424.027	195.571	105.778
TCONS_00096604	62.293	19.0791	88.0583
TCONS_00096640	185.452	37.8669	131.079
TCONS_00096667	295.02	88.0016	31.7317
TCONS_00097008	0	21.0005	0
TCONS_00097397	0	0	212.708
TCONS_00097438	123.698	0	8.74306
TCONS_00098158	13.9622	0	103.62
TCONS_00098286	26.3495	0	102.432
TCONS_00098580	178.158	0	51.5141
TCONS_00099559	364.122	17.8438	133.83
TCONS_00099787	180.915	31.6632	13.7006
TCONS_00100212	5039.61	758.258	2302.29
TCONS_00100885	368.095	2.8185	0
TCONS_00100886	380.468	2.27375	0
TCONS_00101046	746.84	113.026	77.6282
TCONS_00102014	0	0	112.772
TCONS_00102365	211.545	0	106.239
TCONS_00102367	150.584	6.14947	22.1738
TCONS_00102425	259.771	117.615	0
TCONS_00102426	123.457	0	11.3818
TCONS_00103036	24.4163	0	99.2315
TCONS_00104049	122.905	43.4991	106.175
TCONS_00104050	0	65.3799	44.9042
TCONS_00104244	612.46	0	0
TCONS_00104440	0	75.1127	13.5421
TCONS_00104441	0	0	13.4995
TCONS_00104442	623.771	16.0883	139.227
TCONS_00105211	206.383	0	0
TCONS_00105341	470.612	97.906	109.831
TCONS_00105450	227.609	83.6546	12.7007
TCONS_00105452	106.45	84.0447	4.17998
TCONS_00105795	704.911	40.0958	126.783
TCONS_00105923	106.866	0	69.2394
TCONS_00106083	79.9631	3.56235	346.818
TCONS_00106138	23.7249	0	117.382
TCONS_00106744	182.077	0	18.3848
TCONS_00107440	155.732	0	51.1052
TCONS_00107633	129.569	87.306	11.4476
TCONS_00107819	12027.1	764.925	1230.57
TCONS_00108028	252.11	16.8472	32.3988
TCONS_00108124	184.888	142.701	225.423
TCONS_00108133	294.278	0	0
TCONS_00108276	8451.92	304.259	325.591
TCONS_00108302	199.816	44.8797	17.6539
TCONS_00108571	341.707	72.9231	128.551
TCONS_00108572	35.087	24.0721	12.3999
TCONS_00109078	267.835	11.5811	38.9752
TCONS_00109653	1421.09	88.7136	316.685
TCONS_00109766	271.276	7.38546	31.9566
TCONS_00109930	1210.45	150.531	449.276
TCONS_00110211	0	0	21.3574
TCONS_00110246	386.499	33.8221	165.86
TCONS_00111143	425.536	9.47879	0
TCONS_00111179	232.605	31.6632	45.6685
TCONS_00111270	345.152	35.4651	51.1521
TCONS_00111623	0	96.53	0
TCONS_00111637	222.74	59.6537	104.346
TCONS_00111787	1657.44	237.126	0
TCONS_00112072	30.3678	7.44085	364.891
TCONS_00112426	89.5366	36.5644	284.783
TCONS_00112910	57.5693	42.3176	0
TCONS_00112974	29.9929	235.168	0
TCONS_00113588	103.741	50.8381	186.645
TCONS_00113613	127.864	81.4578	39.1628
TCONS_00113895	95.4588	0	8.43387
TCONS_00114077	160.737	0	8.11501
