# Supplementary material for: Genome-Wide Identification of lncRNAs During Rice Seed Development
Source: Genes (Basel). 2020 Feb 26;11(3):243. doi: 10.3390/genes11030243 (PMC7140839; doi:10.3390/genes11030243)
Supplement: Supplementary file 1 [file genes-11-00243-s001.zip › Table S8.xlsx]

## Sheet: lncRNA_target
Table S8 The possible target genes of the differentially expressed lncRNA.
lncRNA (lncRNA ID, Chromosome, Physical location)	Target Genes (Gene, Chromosome, Physical location)
TCONS_00093337 7 18152538-18154412	Os07g0489950 7 18157770-18162394;Os07g0489800 7 18149111-18150695
TCONS_00094247 7 24319483-24320492	Os07g0596900 7 24312094-24315383;Os07g0596950 7 24315421-24317851
TCONS_00106083 8 15484015-15486067	Os08g0343000 8 15476556-15483069
TCONS_00037444 2 6251291-6252143	Os02g0211900 2 6254346-6256373;Os02g0211800 2 6247083-6250359;Os02g0212100 2 6261071-6261628
TCONS_00031607 12 22527915-22528445	Os12g0554500 12 22530250-22535023
TCONS_00011619 1 19919085-19919677	Os01g0541600 1 19911224-19914280
TCONS_00024253 11 18469707-18470139	Os11g0514900 11 18463748-18464053;Os11g0515000 11 18464220-18465647
TCONS_00040304 2 23923926-23940261	Os02g0609800 2 23943201-23946456;Os02g0609500 2 23914100-23915945
TCONS_00065780 4 20502715-20504852	Os04g0414800 4 20499421-20501058;Os04g0415000 4 20508625-20509566;Os04g0414700 4 20496054-20497009;Os04g0414850 4 20499561-20501024
TCONS_00018856 10 20693242-20694740	Os10g0532300 10 20702195-20703525;Os10g0532150 10 20687168-20689079
TCONS_00105341 8 7980863-7988262	Os08g0230600 8 7972782-7973478;Os08g0231400 8 7994404-7995717;Os08g0230900 8 7988597-7989786;Os08g0231100 8 7991097-7993729
TCONS_00050185 2 35616682-35620631	Os02g0828800 2 35621745-35622236;Os02g0828566 2 35608987-35610667;Os02g0828600 2 35609003-35609743
TCONS_00021219 10 16904901-16906696	Os10g0459900 10 16909037-16910582;Os10g0459700 10 16896684-16898801;Os10g0460000 10 16909752-16912514
TCONS_00040996 2 28336892-28340935	Os02g0690200 2 28332949-28335404;Os02g0690500 2 28345982-28350171;Os02g0690550 2 28346390-28349984
TCONS_00065963 4 21496162-21497979	Os04g0433100 4 21506157-21507281;Os04g0433000 4 21491470-21494242
TCONS_00093680 7 20324226-20326269	Os07g0524000 7 20327925-20329007
TCONS_00035934 12 13051681-13052211	Os12g0419700 12 13055949-13060893
TCONS_00034911 12 19758292-19759250	Os12g0511900 12 19754488-19757913
TCONS_00027938 11 19123728-19126749	Os11g0527150 11 19128430-19130356;Os11g0527000 11 19126918-19128138;Os11g0527100 11 19128154-19130382
TCONS_00091684 7 3672714-3674543	Os07g0168600 7 3668837-3672256;Os07g0168900 7 3677609-3678258;Os07g0168800 7 3675982-3678406
TCONS_00065105 4 14043433-14043942	Os04g0310100 4 14038897-14040082;Os04g0310200 4 14040507-14041461
TCONS_00068415 4 32473576-32474744	Os04g0639300 4 32483088-32484417;Os04g0638800 4 32464933-32466032;Os04g0639200 4 32481008-32482342;Os04g0639100 4 32478683-32479514;Os04g0639000 4 32476494-32477199
TCONS_00011511 1 18586791-18588854	Os01g0521400 1 18593290-18597834
TCONS_00044945 2 6775409-6779370	Os02g0221500 2 6784206-6788332
TCONS_00010146 1 6657317-6661238	Os01g0221900 1 6667724-6670479;Os01g0221700 1 6663533-6666725;Os01g0221500 1 6653148-6655290;Os01g0221400 1 6649853-6650092
TCONS_00016538 1 18684829-18685321	Os01g0523401 1 18687833-18688211
TCONS_00080773 5 22033788-22037990	Os05g0449250 5 22041699-22042052;Os05g0449100 5 22038866-22047589;Os05g0448700 5 22030690-22031336;Os05g0449200 5 22040081-22041963
TCONS_00112072 9 10368635-10369240	Os09g0339000 9 10365056-10368262
TCONS_00057561 3 728275-729806	Os03g0113100 3 736183-739777;Os03g0113000 3 732488-734247;Os03g0112800 3 721115-725224;Os03g0112900 3 726370-728004
TCONS_00046380 2 18533252-18534087	Os02g0514500 2 18539295-18540807;Os02g0514326 2 18537130-18540652;Os02g0514150 2 18531102-18531592
TCONS_00056327 3 31184815-31187849	Os03g0755600 3 31176721-31179008;Os03g0755800 3 31191847-31192765;Os03g0755625 3 31179872-31180829
TCONS_00032136 12 25964908-25966842	Os12g0613150 12 25960847-25964139;Os12g0613100 12 25960810-25964140
TCONS_00056879 3 34039103-34041507	Os03g0812400 3 34036246-34037092;Os03g0812200 3 34031452-34034030;Os03g0812300 3 34034393-34035101
TCONS_00032521 12 875114-876376	Os12g0117900 12 873235-873791;Os12g0117800 12 876728-878237;Os12g0117600 12 865229-869553;Os12g0117700 12 871847-872269
TCONS_00096667 7 9566536-9567948	Os07g0267400 7 9568413-9573289;Os07g0267300 7 9564958-9565455
TCONS_00066003 4 21756718-21757248	Os04g0437500 4 21750917-21752359;Os04g0437700 4 21757955-21759431
TCONS_00052470 3 9030998-9031286	Os03g0270000 3 9022593-9023708;Os03g0270300 3 9031969-9032400;Os03g0270500 3 9039598-9040733;Os03g0270600 3 9039754-9041273
TCONS_00070941 4 23073833-23075587	Os04g0461800 4 23078330-23081438;Os04g0461750 4 23076734-23077412;Os04g0461900 4 23083335-23085438
TCONS_00088869 6 16700287-16702599	Os06g0487380 6 16693769-16694662;Os06g0487620 6 16705088-16705640;Os06g0487300 6 16693757-16694391
TCONS_00022580 10 7968944-7969292	Os10g0214132 10 7969321-7969587
TCONS_00027705 11 16860974-16864768	Os11g0481200 11 16866331-16872004
TCONS_00000806 1 4036971-4037485	Os01g0177900 1 4033754-4036223
TCONS_00053087 3 11476894-11477139	Os03g0318500 3 11469803-11475732;Os03g0318400 3 11467636-11469150
TCONS_00109930 9 18086684-18088681	Os09g0473200 9 18084072-18084827;Os09g0473050 9 18077433-18077833;Os09g0473350 9 18089890-18090832;Os09g0473502 9 18091107-18092224;Os09g0473600 9 18097456-18098276;Os09g0473400 9 18091018-18092234
TCONS_00010159 1 6737193-6737870	Os01g0223300 1 6732152-6735482
TCONS_00056321 3 31182772-31188515	Os03g0755900 3 31197787-31198029;Os03g0755600 3 31176721-31179008;Os03g0755800 3 31191847-31192765;Os03g0755625 3 31179872-31180829
TCONS_00006602 1 33006155-33007095	Os01g0779300 1 32996762-32999176
TCONS_00069235 4 3604547-3605247	Os04g0152400 4 3607359-3608420;Os04g0152500 4 3609046-3613579
TCONS_00098158 7 21125421-21128112	Os07g0537300 7 21121304-21122602;Os07g0537250 7 21121293-21125258;Os07g0537400 7 21131097-21132528;Os07g0537200 7 21116379-21117754
TCONS_00073899 4 23646732-23647017	Os04g0472900 4 23640853-23643594;Os04g0473150 4 23653624-23654065;Os04g0473025 4 23650076-23654120
TCONS_00111270 9 2135650-2136979	Os09g0128101 9 2128276-2132400;Os09g0127800 9 2126326-2132704
TCONS_00075423 5 12993980-12997309	Os05g0294600 5 12989754-12992479
TCONS_00071989 4 28012459-28013352	Os04g0559100 4 28015166-28015926;Os04g0559200 4 28016067-28021961
TCONS_00016536 1 2524685-2525100	Os01g0146600 1 2530890-2531390
TCONS_00014076 1 32661661-32663469	Os01g0772800 1 32652482-32656533;Os01g0772900 1 32656756-32658481;Os01g0773000 1 32664335-32667425
TCONS_00036304 2 1611473-1612883	Os02g0130900 2 1603372-1607211;Os02g0130800 2 1602242-1603070
TCONS_00000749 1 3528773-3531103	Os01g0169000 1 3520944-3521309
TCONS_00110246 9 19532903-19535184	Os09g0505200 9 19537058-19540626;Os09g0505300 9 19541754-19545082
TCONS_00053446 3 13126003-13134210	Os03g0349600 3 13122682-13124496;Os03g0349700 3 13122845-13123180
TCONS_00026897 11 7489774-7491781	Os11g0240600 11 7494023-7495459
TCONS_00105795 8 13063953-13066834	Os08g0310100 8 13072680-13076026
TCONS_00038847 2 14990809-14992112	Os02g0453500 2 14985357-14986292;Os02g0453400 2 14984016-14984852
TCONS_00040533 2 25410029-25410855	Os02g0633300 2 25403237-25404058;Os02g0633700 2 25411509-25412468;Os02g0633400 2 25404464-25408368;Os02g0633900 2 25414711-25415658
TCONS_00102426 8 15731540-15734475	Os08g0346900 8 15736243-15738803
TCONS_00108344 9 5841477-5841720	Os09g0279100 9 5847714-5851717
TCONS_00075425 5 12993980-12997309	Os05g0294600 5 12989754-12992479
TCONS_00098580 7 23438163-23440047	Os07g0579100 7 23440709-23441712;Os07g0579000 7 23433375-23434851
TCONS_00060872 3 16257898-16258708	Os03g0400800 3 16262868-16265236;Os03g0400700 3 16250380-16251580;Os03g0400901 3 16259903-16261152
TCONS_00105923 8 14104042-14104889	Os08g0323000 8 14105821-14113578
TCONS_00025792 11 27651185-27651437	Os11g0683600 11 27649056-27649811;Os11g0683700 11 27656251-27658409
TCONS_00005195 1 26602782-26603349	Os01g0655300 1 26599136-26599632
TCONS_00037941 2 8699422-8700132	Os02g0254366 2 8693806-8694177;Os02g0254550 2 8700431-8702895
TCONS_00081606 5 25638883-25640334	Os05g0516900 5 25629221-25635032;Os05g0517200 5 25641597-25646402;Os05g0517100 5 25635922-25636912
TCONS_00075420 5 12926903-12929250	Os05g0293500 5 12933093-12938368
TCONS_00099787 8 646574-647915	Os08g0112300 8 655771-657391
TCONS_00064198 3 5359983-5360701	Os03g0202300 3 5352944-5357283
TCONS_00109653 9 16259552-16260974	Os09g0439050 9 16262216-16262997;Os09g0439100 9 16263934-16265886;Os09g0439150 9 16264343-16265195;Os09g0439000 9 16252173-16257558
TCONS_00020281 10 9977260-9978133	Os10g0340301 10 9984427-9987827;Os10g0340100 10 9974284-9976309
TCONS_00086876 6 922966-924582	Os06g0116500 6 913426-921695;Os06g0116900 6 933238-934084;Os06g0116800 6 927339-932583
TCONS_00040998 2 28338879-28340935	Os02g0690200 2 28332949-28335404;Os02g0690550 2 28346390-28349984;Os02g0690500 2 28345982-28350171
TCONS_00014679 1 35518355-35521288	Os01g0830100 1 35508869-35513088;Os01g0830200 1 35514139-35517546;Os01g0830500 1 35525560-35527592
TCONS_00056320 3 31182457-31188515	Os03g0755625 3 31179872-31180829;Os03g0755800 3 31191847-31192765;Os03g0755600 3 31176721-31179008;Os03g0755900 3 31197787-31198029
TCONS_00023139 11 3364780-3365172	Os11g0169400 11 3357459-3359728;Os11g0169600 11 3367151-3368898;Os11g0169700 11 3368987-3370887
TCONS_00102367 8 15357934-15358981	Os08g0340900 8 15354219-15356884
TCONS_00030926 12 12351298-12354450	Os12g0408100 12 12354567-12356767;Os12g0407900 12 12349459-12350966
TCONS_00011347 1 17076190-17077681	Os01g0496900 1 17066937-17070813
TCONS_00020279 10 9969318-9970043	Os10g0340100 10 9974284-9976309
TCONS_00092896 7 13150430-13151166	Os07g0416100 7 13152312-13152738
TCONS_00037921 2 8518285-8535749	Os02g0251900 2 8541338-8542125;Os02g0250600 2 8516602-8518271;Os02g0251700 2 8536374-8538452;Os02g0251800 2 8539273-8539623
TCONS_00009474 1 3643638-3644265	Os01g0170600 1 3645508-3650691
TCONS_00053792 3 15314191-15314917	Os03g0385900 3 15321862-15323947;Os03g0385400 3 15307624-15309776
TCONS_00070553 4 20821611-20822436	Os04g0420801 4 20814255-20820363;Os04g0420900 4 20817908-20820655
TCONS_00000803 1 4001224-4001835	Os01g0177400 1 4003659-4004887;Os01g0177500 1 4003779-4004759
TCONS_00022583 10 10871172-10871374	Os10g0356000 10 10861205-10862638
TCONS_00037929 2 8518285-8535749	Os02g0251900 2 8541338-8542125;Os02g0251700 2 8536374-8538452;Os02g0251800 2 8539273-8539623;Os02g0250600 2 8516602-8518271
TCONS_00018819 10 20387561-20388474	Os10g0524600 10 20389644-20392184;Os10g0524766 10 20396019-20396592
TCONS_00017590 10 14346393-14346782	Os10g0412050 10 14348848-14353676;Os10g0412000 10 14341776-14346096
TCONS_00054924 3 23602433-23602848	Os03g0622100 3 23609771-23611883
TCONS_00104050 8 27373703-27375521	Os08g0546700 8 27376052-27378939;Os08g0546400 8 27365138-27370823;Os08g0546800 8 27382872-27384470;Os08g0546500 8 27372003-27372545;Os08g0546467 8 27365243-27367409;Os08g0546300 8 27364165-27364816
TCONS_00037048 2 4643447-4644797	Os02g0183550 2 4650762-4653969;Os02g0183000 2 4639932-4641686;Os02g0183500 2 4650723-4653983
TCONS_00008949 1 1001177-1001986	Os01g0117650 1 994955-997150;Os01g0117700 1 997918-1000997;Os01g0117600 1 994712-997262
TCONS_00050295 2 22888407-22888736	Os02g0591700 2 22882165-22884156;Os02g0591800 2 22885246-22888126;Os02g0591900 2 22892318-22897425
TCONS_00098286 7 22091563-22092692	Os07g0554600 7 22088000-22090410;Os07g0554450 7 22082577-22083518;Os07g0554500 7 22082602-22083848;Os07g0554650 7 22088053-22089287
TCONS_00061506 3 22670465-22671503	Os03g0604566 3 22667960-22669203;Os03g0604600 3 22672067-22675791
TCONS_00042467 2 34233475-34234814	Os02g0803200 2 34238951-34241990
TCONS_00113895 9 21906463-21908813	Os09g0552800 9 21902714-21905486;Os09g0553100 9 21912086-21912668
TCONS_00028444 11 23952786-23953478	Os11g0615900 11 23947040-23949310
TCONS_00048813 2 30418152-30419684	Os02g0730450 2 30427792-30429206
TCONS_00056326 3 31184446-31188515	Os03g0755625 3 31179872-31180829;Os03g0755800 3 31191847-31192765;Os03g0755600 3 31176721-31179008;Os03g0755900 3 31197787-31198029
TCONS_00090345 6 28446223-28448127	Os06g0682300 6 28439493-28440216;Os06g0682666 6 28453037-28456729;Os06g0682700 6 28453267-28456743
TCONS_00112426 9 13262722-13264544	Os09g0387800 9 13259206-13260189
TCONS_00091339 7 2029027-2031326	Os07g0138400 7 2035172-2036742
TCONS_00051911 3 6075411-6076081	Os03g0215700 3 6079161-6084477;Os03g0215600 3 6069091-6069426
TCONS_00050368 3 360217-365986	Os03g0106000 3 356871-359717;Os03g0106350 3 371160-374461;Os03g0106300 3 370325-374690
TCONS_00050370 3 366036-366494	Os03g0106000 3 356871-359717;Os03g0106350 3 371160-374461;Os03g0106300 3 370325-374690
TCONS_00052469 3 9029601-9030541	Os03g0270000 3 9022593-9023708;Os03g0270300 3 9031969-9032400
TCONS_00065275 4 15488668-15492410	Os04g0332700 4 15499548-15500598
TCONS_00008945 1 977863-981176	Os01g0117266 1 976766-977218;Os01g0117500 1 987676-990745;Os01g0117200 1 969340-973327;Os01g0117450 1 984536-986741;Os01g0117400 1 984510-985133
TCONS_00091826 7 4507205-4507824	Os07g0185300 7 4509152-4513785;Os07g0185000 7 4498946-4501911;Os07g0185100 7 4499384-4500796
TCONS_00059408 3 9137987-9139514	Os03g0272300 3 9132796-9136698
TCONS_00049612 2 33640036-33645640	Os02g0792000 2 33634958-33635482;Os02g0792100 2 33648500-33651254
TCONS_00036908 2 4015884-4023372	Os02g0173401 2 4014845-4015186;Os02g0173600 2 4030968-4032592;Os02g0173300 2 4014563-4015313;Os02g0173500 2 4024691-4028669;Os02g0173200 2 4008991-4010136
TCONS_00058535 3 5170069-5171124	Os03g0198300 3 5161642-5166608;Os03g0198500 3 5175138-5179221
TCONS_00036235 2 1372987-1373843	Os02g0126300 2 1379250-1382389;Os02g0126200 2 1375685-1377691;Os02g0126000 2 1366177-1369122
TCONS_00021923 10 21124528-21125312	Os10g0541200 10 21126355-21130091
TCONS_00040756 2 26579418-26582550	Os02g0657700 2 26573548-26576645;Os02g0657600 2 26571973-26573267;Os02g0658000 2 26585137-26585605
TCONS_00025526 11 24723137-24723648	Os11g0630300 11 24716906-24719902
TCONS_00039194 2 17788857-17790557	Os02g0502500 2 17781040-17785512
TCONS_00061639 3 24457897-24459188	Os03g0638200 3 24449135-24453890;Os03g0638250 3 24452396-24453609;Os03g0638300 3 24454477-24457481
TCONS_00004390 1 22938629-22940941	Os01g0588700 1 22931955-22937186;Os01g0588600 1 22929149-22930118
TCONS_00081151 5 23876129-23877888	Os05g0485850 5 23883737-23885941;Os05g0485800 5 23883271-23885939;Os05g0485500 5 23873730-23874280;Os05g0485400 5 23871495-23873014
TCONS_00085084 6 21007784-21008125	Os06g0553100 6 20998086-20998850
TCONS_00074292 5 2207527-2210583	Os05g0138000 5 2212891-2213608;Os05g0138200 5 2217558-2218582;Os05g0137800 5 2205392-2207098
TCONS_00095723 7 2029027-2031326	Os07g0138400 7 2035172-2036742
TCONS_00037046 2 4636316-4637609	Os02g0183000 2 4639932-4641686;Os02g0182900 2 4630446-4634616;Os02g0182850 2 4629617-4630180
TCONS_00051466 3 4347091-4348356	Os03g0182700 3 4339485-4342714;Os03g0183050 3 4349764-4350447;Os03g0182800 3 4343807-4345689;Os03g0183000 3 4348736-4350531
TCONS_00017054 10 6744980-6745378	Os10g0197000 10 6736206-6739956;Os10g0197101 10 6749481-6749720
TCONS_00071105 4 23812952-23813602	Os04g0475900 4 23818561-23819413
TCONS_00010330 1 7930592-7931482	Os01g0243800 1 7932090-7933689;Os01g0243700 1 7928090-7929762;Os01g0243600 1 7926858-7927564
TCONS_00027514 11 13674329-13675343	Os11g0427800 11 13668526-13669487;Os11g0428150 11 13668641-13668985
TCONS_00096253 7 5736872-5742076	Os07g0206650 7 5747552-5749325;Os07g0206600 7 5747394-5749826
TCONS_00027797 11 18391668-18392356	Os11g0513900 11 18382053-18390444
TCONS_00056318 3 31181850-31184307	Os03g0755700 3 31186884-31190795;Os03g0755625 3 31179872-31180829;Os03g0755800 3 31191847-31192765;Os03g0755600 3 31176721-31179008
TCONS_00027516 11 13716586-13718135	Os11g0428700 11 13719439-13720479;Os11g0428800 11 13723177-13724624;Os11g0429000 11 13709042-13710243;Os11g0428500 11 13707271-13709975
TCONS_00064203 3 13645525-13645817	Os03g0356470 3 13653018-13655290
TCONS_00040101 2 23032151-23033332	Os02g0594300 2 23024797-23025834
TCONS_00064206 3 29382639-29383161	Os03g0723400 3 29386204-29388055
TCONS_00059262 3 8755758-8756159	Os03g0265300 3 8749943-8752907
TCONS_00043310 2 739380-740857	Os02g0113800 2 743366-745313;Os02g0113900 2 745924-748174
TCONS_00052308 3 8045887-8047183	Os03g0252800 3 8047380-8052536
TCONS_00035935 12 13348827-13350043	Os12g0422971 12 13355799-13356143
TCONS_00010145 1 6657317-6659325	Os01g0221400 1 6649853-6650092;Os01g0221500 1 6653148-6655290;Os01g0221700 1 6663533-6666725
TCONS_00035938 12 13394288-13394504	Os12g0423484 12 13388164-13388454;Os12g0423313 12 13386281-13386559
TCONS_00056316 3 31179875-31184307	Os03g0755600 3 31176721-31179008;Os03g0755800 3 31191847-31192765;Os03g0755700 3 31186884-31190795
TCONS_00022585 10 19040741-19041062	Os10g0498900 10 19033909-19036321;Os10g0499200 10 19045236-19046259;Os10g0499050 10 19034134-19034883;Os10g0498800 10 19031851-19033542
TCONS_00065483 4 18709430-18712042	Os04g0381600 4 18702259-18707741
TCONS_00069360 4 5842690-5843544	Os04g0186450 4 5847438-5849005;Os04g0186400 4 5846286-5849272
TCONS_00069814 4 12593715-12594157	Os04g0289800 4 12597675-12602600;Os04g0289600 4 12588570-12589289;Os04g0289500 4 12586386-12586916;Os04g0289700 4 12591530-12592096
TCONS_00086741 6 466313-467756	Os06g0107266 6 457235-457810
TCONS_00032994 12 3628844-3631492	Os12g0171600 12 3636454-3637403;Os12g0171500 12 3634846-3635935;Os12g0171200 12 3619385-3626426
TCONS_00016540 1 33161141-33161448	Os01g0782850 1 33168428-33169121;Os01g0782500 1 33154311-33158317
TCONS_00023703 11 9744685-9745326	Os11g0275000 11 9748379-9751957
TCONS_00053793 3 15314191-15315493	Os03g0385900 3 15321862-15323947;Os03g0385400 3 15307624-15309776
TCONS_00056462 3 31952024-31955815	Os03g0770900 3 31942581-31945141
TCONS_00037884 2 8518285-8534752	Os02g0251700 2 8536374-8538452;Os02g0251800 2 8539273-8539623;Os02g0250600 2 8516602-8518271;Os02g0251900 2 8541338-8542125
TCONS_00037918 2 8518285-8535749	Os02g0251700 2 8536374-8538452;Os02g0251800 2 8539273-8539623;Os02g0250600 2 8516602-8518271;Os02g0251900 2 8541338-8542125
TCONS_00074224 5 1874144-1876302	Os05g0132300 5 1882395-1882963;Os05g0132100 5 1866886-1873316;Os05g0132000 5 1864582-1866585
TCONS_00065374 4 16826455-16827561	Os04g0352700 4 16825210-16825905
TCONS_00028132 11 20491507-20492268	Os11g0550900 11 20482685-20488052
TCONS_00090055 6 27026624-27034367	Os06g0657750 6 27042850-27042998
TCONS_00003430 1 18024134-18026541	Os01g0511700 1 18022167-18023518;Os01g0511800 1 18026557-18030344
TCONS_00016080 1 40721919-40723221	Os01g0928000 1 40714216-40717112;Os01g0928100 1 40723385-40730507
TCONS_00084983 6 19585117-19606355	Os06g0528350 6 19610157-19612031
TCONS_00096011 7 4165526-4166573	Os07g0178950 7 4156181-4158543;Os07g0179000 7 4156203-4162216
TCONS_00050732 3 1691388-1692802	Os03g0129900 3 1685564-1689540;Os03g0129850 3 1685260-1688385
TCONS_00064202 3 13642521-13645342	Os03g0356470 3 13653018-13655290;Os03g0356414 3 13633732-13637491
TCONS_00059921 3 10178103-10178750	Os03g0292200 3 10171907-10174512;Os03g0292700 3 10184421-10185914;Os03g0292600 3 10184619-10185409
TCONS_00088802 6 16100137-16102072	Os06g0477400 6 16093519-16094237
TCONS_00101837 8 10300321-10300871	Os08g0269600 8 10291954-10292821;Os08g0269700 8 10294239-10295050
TCONS_00093182 7 16767077-16769525	Os07g0469701 7 16771757-16774798
TCONS_00060271 3 11724934-11725375	Os03g0323600 3 11730721-11731577;Os03g0323350 3 11720632-11721347
TCONS_00102425 8 15722554-15734475	Os08g0346900 8 15736243-15738803;Os08g0346600 8 15718068-15719197
TCONS_00095563 7 418854-419553	Os07g0107800 7 424972-428523;Os07g0107583 7 412918-413595
TCONS_00013553 1 30171770-30175540	Os01g0723400 1 30166017-30171643;Os01g0723600 1 30180581-30184467
TCONS_00084184 6 8939135-8941901	Os06g0268500 6 8935774-8939018
TCONS_00016464 1 43047560-43048053	Os01g0974000 1 43039984-43043949;Os01g0974100 1 43044201-43046303;Os01g0974300 1 43049162-43054715
TCONS_00040695 2 26214294-26217373	Os02g0650500 2 26208987-26213005
TCONS_00050367 3 360217-364910	Os03g0106000 3 356871-359717;Os03g0106300 3 370325-374690;Os03g0106350 3 371160-374461
TCONS_00062432 3 28437428-28438447	Os03g0706500 3 28428504-28430438;Os03g0706650 3 28428797-28430171
TCONS_00037908 2 8518285-8535749	Os02g0251900 2 8541338-8542125;Os02g0250600 2 8516602-8518271;Os02g0251800 2 8539273-8539623;Os02g0251700 2 8536374-8538452
TCONS_00004327 1 22584214-22588199	Os01g0582400 1 22591434-22596164
TCONS_00016427 1 42754417-42755308	Os01g0969400 1 42757831-42758787;Os01g0969200 1 42752981-42754025
TCONS_00094348 7 25020276-25021247	Os07g0608400 7 25013549-25017774
TCONS_00089299 6 21414532-21417511	Os06g0560300 6 21419757-21421894
TCONS_00004657 1 24619208-24619692	Os01g0618700 1 24614231-24615465;Os01g0618800 1 24616103-24618581
TCONS_00063089 3 30626671-30626896	Os03g0745550 3 30633708-30636490
TCONS_00065779 4 20501604-20502455	Os04g0415000 4 20508625-20509566;Os04g0414800 4 20499421-20501058;Os04g0414700 4 20496054-20497009;Os04g0414850 4 20499561-20501024
TCONS_00036760 2 3373443-3374650	Os02g0162733 2 3366176-3367813
TCONS_00028756 11 27437455-27438154	Os11g0678400 11 27428398-27430560
TCONS_00086485 6 30144238-30146718	Os06g0712500 6 30136547-30141157;Os06g0712550 6 30139262-30140830
TCONS_00016079 1 40721919-40722989	Os01g0928100 1 40723385-40730507;Os01g0928000 1 40714216-40717112
TCONS_00060708 3 14350464-14352894	Os03g0366800 3 14342962-14345343;Os03g0366900 3 14357987-14359135
TCONS_00067348 4 27348829-27350927	Os04g0546300 4 27353820-27357710;Os04g0546100 4 27345290-27347008
TCONS_00076594 5 22652348-22652621	Os05g0461400 5 22656839-22658009;Os05g0461350 5 22654851-22655486;Os05g0461200 5 22648416-22649036
TCONS_00086320 6 29075133-29075477	Os06g0695700 6 29068772-29071754;Os06g0695900 6 29078436-29080258
TCONS_00056322 3 31182772-31190146	Os03g0755900 3 31197787-31198029;Os03g0755600 3 31176721-31179008;Os03g0755800 3 31191847-31192765;Os03g0755625 3 31179872-31180829
TCONS_00021508 10 18696257-18697380	Os10g0492300 10 18687994-18693376;Os10g0492500 10 18700552-18702339;Os10g0492800 10 18703209-18706226;Os10g0492600 10 18701151-18702537
TCONS_00040759 2 26579418-26582550	Os02g0657600 2 26571973-26573267;Os02g0657700 2 26573548-26576645;Os02g0658000 2 26585137-26585605
TCONS_00105211 8 5669269-5669805	Os08g0197950 8 5659559-5661224;Os08g0198000 8 5663578-5664043;Os08g0198100 8 5672471-5676449;Os08g0198200 8 5677979-5679084
TCONS_00075489 5 13708720-13709376	Os05g0304100 5 13702738-13706331
TCONS_00011288 1 15878223-15880009	Os01g0381325 1 15882756-15883307
TCONS_00017265 10 10351540-10353454	Os10g0345900 10 10357811-10358530
TCONS_00015546 1 38970711-38976536	Os01g0896500 1 38961459-38966130;Os01g0897000 1 38981299-38984176
TCONS_00022584 10 19040203-19040488	Os10g0498900 10 19033909-19036321;Os10g0499050 10 19034134-19034883;Os10g0498800 10 19031851-19033542;Os10g0499200 10 19045236-19046259
TCONS_00071415 4 25237876-25241542	Os04g0505500 4 25232613-25234680;Os04g0505700 4 25244494-25245978;Os04g0505400 4 25232435-25234543
TCONS_00075336 5 10916520-10916970	Os05g0270800 5 10914088-10916007;Os05g0270850 5 10914349-10916211;Os05g0270875 5 10917468-10918251
TCONS_00007160 1 35761502-35765446	Os01g0834700 1 35767582-35772351;Os01g0834400 1 35756352-35758663
TCONS_00068140 4 31414461-31414788	Os04g0618400 4 31410510-31410971;Os04g0618600 4 31416378-31420095
TCONS_00063193 3 31182457-31186390	Os03g0755600 3 31176721-31179008;Os03g0755800 3 31191847-31192765;Os03g0755700 3 31186884-31190795;Os03g0755625 3 31179872-31180829
TCONS_00057118 3 35175464-35176549	Os03g0837100 3 35177757-35183273;Os03g0837000 3 35168602-35174079
TCONS_00085857 6 27123929-27124828	Os06g0659100 6 27114925-27117096
TCONS_00061508 3 22709272-22711406	Os03g0605300 3 22703015-22705531
TCONS_00037926 2 8518285-8535749	Os02g0251700 2 8536374-8538452;Os02g0251800 2 8539273-8539623;Os02g0250600 2 8516602-8518271;Os02g0251900 2 8541338-8542125
TCONS_00010705 1 9798546-9800545	Os01g0278200 1 9793959-9796133;Os01g0278100 1 9788633-9789771
TCONS_00100212 8 3167443-3169499	Os08g0154950 8 3158857-3164773;Os08g0154900 8 3158796-3165175;Os08g0155100 8 3171594-3175339
TCONS_00072880 4 31865157-31866163	Os04g0626450 4 31855518-31858459
TCONS_00095152 7 28921589-28922338	Os07g0682000 7 28919586-28920774;Os07g0682100 7 28919936-28920734
TCONS_00086636 6 31041059-31041490	Os06g0728800 6 31033456-31034904;Os06g0728902 6 31047398-31048514
TCONS_00084774 6 15831691-15832600	Os06g0473700 6 15840833-15841823;Os06g0473800 6 15841909-15842484
TCONS_00095724 7 2029027-2031918	Os07g0138400 7 2035172-2036742
TCONS_00106744 8 22285553-22286124	Os08g0454500 8 22277838-22279910;Os08g0454600 8 22280674-22281656
TCONS_00083307 6 3293125-3295675	Os06g0165300 6 3300485-3303145;Os06g0165000 6 3288219-3289505;Os06g0164800 6 3285541-3286294
TCONS_00112974 9 17793185-17794441	Os09g0468150 9 17785710-17786769;Os09g0468300 9 17790438-17792028
TCONS_00091063 6 28264344-28266522	Os06g0679100 6 28256745-28259996;Os06g0679400 6 28270171-28272930
TCONS_00042938 2 34969172-34971792	Os02g0816100 2 34963635-34966602
TCONS_00097008 7 13308746-13311967	Os07g0418200 7 13313597-13316522
TCONS_00035407 12 24666681-24669133	Os12g0589898 12 24670685-24671065
TCONS_00012626 1 26168094-26168715	Os01g0648500 1 26163786-26166472;Os01g0648700 1 26173196-26177230;Os01g0648600 1 26170046-26171566
TCONS_00037531 2 6741962-6742541	Os02g0221100 2 6744958-6749884;Os02g0220800 2 6732383-6733630
TCONS_00040525 2 25384480-25384942	Os02g0633066 2 25374692-25377893;Os02g0633200 2 25392975-25394561
TCONS_00070940 4 23071251-23075411	Os04g0461750 4 23076734-23077412;Os04g0461800 4 23078330-23081438
TCONS_00060665 3 13988942-13990117	Os03g0360000 3 13992264-13993244;Os03g0360300 3 13995812-13996647
TCONS_00087846 6 5924366-5925868	Os06g0216300 6 5918167-5919685;Os06g0216400 6 5921695-5923664;Os06g0216700 6 5930467-5931984;Os06g0216350 6 5918360-5919539
TCONS_00044669 2 5457442-5461609	Os02g0197300 2 5451819-5453159;Os02g0197600 2 5468648-5470490;Os02g0197400 2 5463812-5464418;Os02g0197500 2 5465074-5468118
TCONS_00037753 2 8251484-8254730	Os02g0246101 2 8261247-8261809;Os02g0245800 2 8245175-8248434;Os02g0245900 2 8256456-8257568
TCONS_00056001 3 30027665-30030390	Os03g0733000 3 30023119-30024758
TCONS_00104440 8 753558-758560	Os08g0114225 8 763354-764929;Os08g0113900 8 746499-747134;Os08g0114100 8 751421-753191;Os08g0114200 8 763213-765079;Os08g0114000 8 749996-750899
TCONS_00081112 5 23634556-23635529	Os05g0480700 5 23632284-23633975;Os05g0480800 5 23636020-23637614
TCONS_00113613 9 20544986-20546498	Os09g0525900 9 20549870-20553043;Os09g0525700 9 20541260-20544852;Os09g0525600 9 20535359-20540243;Os09g0525650 9 20535602-20537357
TCONS_00028131 11 20490965-20492268	Os11g0550900 11 20482685-20488052
TCONS_00065389 4 17088497-17092979	Os04g0357500 4 17084194-17084565;Os04g0357700 4 17097749-17098154
TCONS_00099559 7 29021401-29022813	Os07g0684400 7 29024592-29029437;Os07g0684100 7 29011661-29013252;Os07g0684700 7 29029810-29031020
TCONS_00027626 11 15805220-15813165	Os11g0462850 11 15796950-15801914;Os11g0462950 11 15802095-15803938;Os11g0462900 11 15796775-15803937
TCONS_00008258 1 41110077-41111610	Os01g0936200 1 41100496-41105054;Os01g0936700 1 41112089-41114858
TCONS_00016836 10 4660826-4662077	Os10g0167500 10 4655656-4659276;Os10g0167600 10 4663188-4667087
TCONS_00086875 6 922966-924407	Os06g0116500 6 913426-921695;Os06g0116900 6 933238-934084;Os06g0116800 6 927339-932583
TCONS_00087955 6 6238544-6239171	Os06g0221000 6 6239975-6241172;Os06g0220900 6 6233176-6233477;Os06g0221100 6 6243743-6247717
TCONS_00085755 6 26464477-26467516	Os06g0647700 6 26471877-26473706;Os06g0647400 6 26456312-26461805;Os06g0647500 6 26468396-26469595
TCONS_00064036 3 35541379-35542525	Os03g0845300 3 35543739-35546969
TCONS_00016964 10 5254051-5255240	Os10g0175800 10 5247357-5248013
TCONS_00086666 6 31120968-31122386	Os06g0730200 6 31118702-31120365;Os06g0730150 6 31114762-31114993;Os06g0730300 6 31127430-31130681
TCONS_00113588 9 20492107-20493609	Os09g0524500 9 20485184-20486868;Os09g0524800 9 20494540-20496911
TCONS_00055738 3 28599610-28600253	Os03g0709100 3 28598319-28599121;Os03g0709200 3 28600550-28603935;Os03g0709300 3 28604458-28606325;Os03g0709000 3 28594360-28596338
TCONS_00053786 3 15214616-15215746	Os03g0383600 3 15208874-15210538;Os03g0383900 3 15224279-15225606
TCONS_00014400 1 33917027-33917577	Os01g0800900 1 33917599-33918536;Os01g0801000 1 33919497-33924589;Os01g0800800 1 33913713-33914616
TCONS_00090056 6 27035844-27037524	Os06g0657750 6 27042850-27042998
TCONS_00083906 6 6619422-6620371	Os06g0227500 6 6613117-6613440
TCONS_00032995 12 3628844-3632148	Os12g0171600 12 3636454-3637403;Os12g0171500 12 3634846-3635935;Os12g0171200 12 3619385-3626426
TCONS_00056621 3 32786491-32786820	Os03g0788700 3 32780139-32782701
TCONS_00061509 3 22712131-22712734	Os03g0605300 3 22703015-22705531
TCONS_00078222 5 136489-138563	Os05g0102200 5 140783-143130;Os05g0102300 5 145073-147497
TCONS_00040758 2 26579418-26582550	Os02g0658000 2 26585137-26585605;Os02g0657700 2 26573548-26576645;Os02g0657600 2 26571973-26573267
TCONS_00092199 7 6243910-6259366	Os07g0213500 7 6234898-6236824;Os07g0213600 7 6239015-6239615
TCONS_00037886 2 8518285-8534752	Os02g0250600 2 8516602-8518271;Os02g0251700 2 8536374-8538452;Os02g0251800 2 8539273-8539623;Os02g0251900 2 8541338-8542125
TCONS_00048833 2 30459029-30464227	Os02g0731500 2 30468783-30470102;Os02g0731400 2 30467578-30468413;Os02g0731600 2 30472233-30473053
TCONS_00094738 7 26898047-26899005	Os07g0645200 7 26903009-26908544
TCONS_00070939 4 23071251-23075400	Os04g0461750 4 23076734-23077412;Os04g0461800 4 23078330-23081438
TCONS_00077272 5 26415175-26415990	Os05g0532600 5 26418688-26419417;Os05g0532300 5 26407802-26410394
TCONS_00070826 4 22364232-22365844	Os04g0448700 4 22358725-22361651;Os04g0448600 4 22355336-22357930;Os04g0448950 4 22372127-22373089
TCONS_00081150 5 23876129-23877888	Os05g0485400 5 23871495-23873014;Os05g0485800 5 23883271-23885939;Os05g0485850 5 23883737-23885941;Os05g0485500 5 23873730-23874280
TCONS_00016100 1 40838954-40840294	Os01g0930800 1 40842288-40848191;Os01g0930900 1 40849226-40850197;Os01g0930500 1 40833605-40834861
TCONS_00003851 1 20316707-20317775	Os01g0546500 1 20312947-20314161;Os01g0546800 1 20317878-20319355;Os01g0546900 1 20322698-20326374;Os01g0546700 1 20314316-20316106
TCONS_00034576 12 14632115-14632809	Os12g0440300 12 14636389-14639280
TCONS_00102014 8 12318661-12319580	Os08g0300100 8 12309659-12314786
TCONS_00048744 2 29958560-29959218	Os02g0721901 2 29953414-29956021;Os02g0721800 2 29950718-29956811
TCONS_00104442 8 756423-758408	Os08g0114125 8 753535-753800;Os08g0114100 8 751421-753191;Os08g0114200 8 763213-765079;Os08g0114000 8 749996-750899;Os08g0114225 8 763354-764929;Os08g0113900 8 746499-747134
TCONS_00072441 4 30514982-30515553	Os04g0605000 4 30520604-30523331;Os04g0604800 4 30518927-30520167;Os04g0604600 4 30510983-30513871;Os04g0604900 4 30520357-30523556
TCONS_00028618 11 26220672-26221605	Os11g0655200 11 26212918-26216126;Os11g0655100 11 26212332-26214258
TCONS_00073978 5 458975-459747	Os05g0108200 5 454257-455517;Os05g0108100 5 453992-458256;Os05g0108050 5 449168-453155
TCONS_00093294 7 17747823-17749284	Os07g0484401 7 17745390-17745861;Os07g0484200 7 17740777-17742290
TCONS_00067730 4 29453030-29454012	Os04g0583101 4 29455859-29458114;Os04g0583000 4 29454845-29459592;Os04g0582900 4 29448667-29449352
TCONS_00025890 11 28700570-28703309	Os11g0700500 11 28703901-28705306
TCONS_00089300 6 21414532-21417736	Os06g0560300 6 21419757-21421894
TCONS_00027893 11 18659531-18661656	Os11g0519100 11 18655353-18658368
TCONS_00001752 1 8474880-8475934	Os01g0254950 1 8478876-8479870;Os01g0254800 1 8466262-8469359;Os01g0254850 1 8471334-8472108
TCONS_00009650 1 4059532-4059878	Os01g0178000 1 4051885-4057571;Os01g0178200 1 4064068-4066014;Os01g0178300 1 4066347-4067319
TCONS_00050118 2 35444497-35445178	Os02g0825367 2 35440926-35442493;Os02g0825500 2 35447743-35449938;Os02g0825301 2 35440900-35442608
TCONS_00084474 6 12372344-12381069	Os06g0319366 6 12366518-12366742
TCONS_00091445 7 2708922-2711011	Os07g0151650 7 2715649-2717667;Os07g0151700 7 2717555-2718371
TCONS_00048650 2 29677836-29680535	Os02g0715300 2 29676022-29677031;Os02g0715225 2 29670757-29673885;Os02g0715200 2 29670746-29675896;Os02g0715250 2 29675632-29676023
TCONS_00063916 3 35058269-35058985	Os03g0834466 3 35062479-35062689;Os03g0834050 3 35053006-35055367;Os03g0834300 3 35059649-35060264
TCONS_00088211 6 7765548-7766695	Os06g0249350 6 7763207-7763803;Os06g0249500 6 7768090-7769421
TCONS_00108028 9 2669872-2671512	Os09g0135100 9 2668252-2669512;Os09g0135200 9 2668150-2668742
TCONS_00091160 7 775571-777323	Os07g0114000 7 780384-781950
TCONS_00037897 2 8518285-8534752	Os02g0250600 2 8516602-8518271;Os02g0251800 2 8539273-8539623;Os02g0251700 2 8536374-8538452;Os02g0251900 2 8541338-8542125
TCONS_00074426 5 2995241-2997632	Os05g0151700 5 2987591-2989733
TCONS_00040524 2 25381403-25381867	Os02g0633066 2 25374692-25377893
TCONS_00029936 12 6137726-6138512	Os12g0216000 12 6140537-6142124;Os12g0215950 12 6138572-6141905;Os12g0215800 12 6130297-6130518
TCONS_00016413 1 42688787-42689070	Os01g0967900 1 42689913-42695416;Os01g0967700 1 42679241-42680544
TCONS_00045428 2 10791317-10808363	Os02g0286891 2 10787293-10789508
TCONS_00056102 3 30508613-30510085	Os03g0743200 3 30502713-30507060;Os03g0743400 3 30513870-30516672;Os03g0743500 3 30517480-30519662
TCONS_00085754 6 26464477-26467516	Os06g0647500 6 26468396-26469595;Os06g0647400 6 26456312-26461805;Os06g0647700 6 26471877-26473706
TCONS_00021913 10 21065311-21065897	Os10g0540300 10 21066730-21074892;Os10g0540050 10 21055352-21056227;Os10g0540100 10 21058117-21061300;Os10g0540200 10 21059208-21064578
TCONS_00056325 3 31184446-31188515	Os03g0755900 3 31197787-31198029;Os03g0755600 3 31176721-31179008;Os03g0755800 3 31191847-31192765;Os03g0755625 3 31179872-31180829
TCONS_00111179 9 913683-914244	Os09g0110100 9 906903-909618;Os09g0110151 9 907007-908637;Os09g0110200 9 915379-918051
TCONS_00056324 3 31184446-31188515	Os03g0755900 3 31197787-31198029;Os03g0755600 3 31176721-31179008;Os03g0755800 3 31191847-31192765;Os03g0755625 3 31179872-31180829
TCONS_00029193 12 1596464-1599448	Os12g0133050 12 1601937-1604342;Os12g0132900 12 1594471-1595697
TCONS_00070479 4 20509483-20511841	Os04g0415100 4 20519136-20520509;Os04g0414850 4 20499561-20501024
TCONS_00068816 4 34156698-34162556	Os04g0669500 4 34148182-34150717;Os04g0669700 4 34153140-34154923;Os04g0670000 4 34166490-34169404;Os04g0669600 4 34150913-34152431
TCONS_00096010 7 4165526-4166073	Os07g0178950 7 4156181-4158543;Os07g0179000 7 4156203-4162216
TCONS_00091341 7 2029655-2031326	Os07g0138400 7 2035172-2036742
TCONS_00070050 4 16850271-16851401	Os04g0353000 4 16843350-16844876
TCONS_00018733 10 20267761-20269689	Os10g0522700 10 20271867-20272423;Os10g0522601 10 20263310-20267568;Os10g0522800 10 20278007-20278573
TCONS_00095954 7 3672714-3673734	Os07g0168900 7 3677609-3678258;Os07g0168600 7 3668837-3672256;Os07g0168800 7 3675982-3678406
TCONS_00023587 11 7806046-7809835	Os11g0245200 11 7797013-7802607;Os11g0245466 11 7810223-7810985
TCONS_00079068 5 5414793-5416654	Os05g0188300 5 5419379-5419987
TCONS_00036096 2 577413-579174	Os02g0110700 2 573103-575525;Os02g0110650 2 571882-573253
TCONS_00082880 6 1584768-1585995	Os06g0129800 6 1580320-1581715
TCONS_00080174 5 17856602-17860392	Os05g0371100 5 17861913-17865245
TCONS_00096640 7 9071848-9073012	Os07g0260000 7 9075904-9077790
TCONS_00099795 8 704260-707086	Os08g0113000 8 697180-698576;Os08g0113100 8 701252-703998;Os08g0112950 8 697270-698157;Os08g0113150 8 701338-703670
TCONS_00001740 1 8375053-8375458	Os01g0253200 1 8380048-8380745
TCONS_00012490 1 25360920-25362307	Os01g0633400 1 25368481-25371006;Os01g0633200 1 25363099-25367117
TCONS_00010742 1 10311107-10311886	Os01g0286900 1 10312342-10314826
TCONS_00014074 1 32660339-32663419	Os01g0773000 1 32664335-32667425;Os01g0772900 1 32656756-32658481;Os01g0772800 1 32652482-32656533
TCONS_00004572 1 24110563-24110928	Os01g0609700 1 24102742-24104421
TCONS_00057031 3 34870232-34870695	Os03g0830400 3 34878043-34878992;Os03g0830300 3 34873910-34874544;Os03g0829900 3 34860760-34861520
TCONS_00075031 5 5817762-5821342	Os05g0194900 5 5814320-5815467
TCONS_00097438 7 14994563-14995117	Os07g0442900 7 14988874-14990789
TCONS_00015173 1 37675681-37681818	Os01g0869550 1 37686769-37689346;Os01g0869400 1 37682288-37684012;Os01g0869500 1 37686059-37689440;Os01g0869450 1 37682625-37684068;Os01g0869300 1 37667337-37671823
TCONS_00009461 1 3556869-3557899	Os01g0169400 1 3551051-3553146
TCONS_00102365 8 15336812-15342779	Os08g0340601 8 15331172-15334947
TCONS_00028617 11 26216546-26217422	Os11g0655300 11 26217692-26220753;Os11g0655200 11 26212918-26216126;Os11g0655100 11 26212332-26214258
TCONS_00076841 5 23989046-23992913	Os05g0488000 5 23996148-23997293;Os05g0488100 5 24000267-24002607
TCONS_00103036 8 21648752-21650112	Os08g0444440 8 21644628-21646515;Os08g0444500 8 21653443-21654182
TCONS_00104049 8 27372861-27375521	Os08g0546700 8 27376052-27378939;Os08g0546400 8 27365138-27370823;Os08g0546800 8 27382872-27384470;Os08g0546500 8 27372003-27372545;Os08g0546467 8 27365243-27367409;Os08g0546300 8 27364165-27364816
TCONS_00051467 3 4347091-4348356	Os03g0183000 3 4348736-4350531;Os03g0182800 3 4343807-4345689;Os03g0182700 3 4339485-4342714;Os03g0183050 3 4349764-4350447
TCONS_00063840 3 34645796-34650230	Os03g0824650 3 34637190-34638351;Os03g0824600 3 34636893-34638452
TCONS_00037916 2 8518285-8535749	Os02g0251900 2 8541338-8542125;Os02g0250600 2 8516602-8518271;Os02g0251800 2 8539273-8539623;Os02g0251700 2 8536374-8538452
TCONS_00104244 8 28220841-28221904	Os08g0563450 8 28214432-28217144;Os08g0563400 8 28212725-28213764
TCONS_00068414 4 32472959-32474744	Os04g0639000 4 32476494-32477199;Os04g0639100 4 32478683-32479514;Os04g0639200 4 32481008-32482342;Os04g0638800 4 32464933-32466032;Os04g0639300 4 32483088-32484417
TCONS_00037903 2 8518285-8534752	Os02g0251900 2 8541338-8542125;Os02g0250600 2 8516602-8518271;Os02g0251700 2 8536374-8538452;Os02g0251800 2 8539273-8539623
TCONS_00026896 11 7487314-7490614	Os11g0240600 11 7494023-7495459
TCONS_00000569 1 2589267-2590121	Os01g0147800 1 2584986-2587547;Os01g0147850 1 2585294-2585668;Os01g0147700 1 2579565-2583575
TCONS_00056319 3 31182457-31188515	Os03g0755625 3 31179872-31180829;Os03g0755800 3 31191847-31192765;Os03g0755600 3 31176721-31179008;Os03g0755900 3 31197787-31198029
TCONS_00037885 2 8518285-8534752	Os02g0251900 2 8541338-8542125;Os02g0250600 2 8516602-8518271;Os02g0251700 2 8536374-8538452;Os02g0251800 2 8539273-8539623
TCONS_00065362 4 16665719-16666285	Os04g0349700 4 16667270-16670469;Os04g0349650 4 16662508-16664437;Os04g0349600 4 16661799-16664487
TCONS_00059186 3 8206583-8207322	Os03g0255200 3 8207583-8211913
TCONS_00040527 2 25389484-25389868	Os02g0633200 2 25392975-25394561
TCONS_00025674 11 26510538-26540444	Os11g0660300 11 26501646-26504211;Os11g0661200 11 26542837-26549299;Os11g0660400 11 26503050-26507799
TCONS_00062431 3 28431038-28433265	Os03g0706500 3 28428504-28430438;Os03g0706650 3 28428797-28430171
TCONS_00020143 10 6711187-6714582	Os10g0196400 10 6715984-6716629;Os10g0196100 10 6715606-6716328
TCONS_00082068 5 27824433-27828698	Os05g0559316 5 27832999-27834526
TCONS_00031588 12 22190383-22192535	Os12g0548300 12 22182885-22189908;Os12g0548501 12 22197957-22198462;Os12g0548401 12 22193325-22193831
TCONS_00035940 12 13398705-13399366	Os12g0424180 12 13404036-13404562
TCONS_00108302 9 5108126-5110076	Os09g0267800 9 5111734-5115895;Os09g0267600 9 5103093-5106823;Os09g0267701 9 5104804-5106784
TCONS_00025740 11 27225339-27226094	Os11g0673600 11 27223472-27224956
TCONS_00033030 12 4005807-4006754	Os12g0179100 12 4011107-4011818;Os12g0178800 12 3999978-4000795
TCONS_00061566 3 23432416-23433599	Os03g0617900 3 23438159-23442295
TCONS_00047791 2 26146047-26148766	Os02g0649300 2 26143311-26144729;Os02g0649400 2 26150920-26151389
TCONS_00064205 3 29382086-29382414	Os03g0723400 3 29386204-29388055
TCONS_00079240 5 6774363-6774750	Os05g0209400 5 6766494-6768972
TCONS_00109766 9 16951763-16952245	Os09g0452200 9 16958544-16962140;Os09g0451800 9 16945131-16947984
TCONS_00078644 5 2736921-2737576	Os05g0147700 5 2737975-2738723;Os05g0147800 5 2739707-2741067;Os05g0147901 5 2739805-2742367;Os05g0147550 5 2734331-2736117
TCONS_00065276 4 15489038-15492410	Os04g0332700 4 15499548-15500598
TCONS_00111143 9 143988-146185	Os09g0100800 9 147568-152791
TCONS_00015410 1 38463575-38464803	Os01g0885300 1 38454841-38460529
TCONS_00076305 5 20742620-20745912	Os05g0423200 5 20748871-20752589;Os05g0422900 5 20737931-20741079
TCONS_00035939 12 13396288-13396993	Os12g0424180 12 13404036-13404562;Os12g0423484 12 13388164-13388454
TCONS_00014017 1 32457145-32458118	Os01g0769700 1 32461878-32465053;Os01g0769200 1 32450917-32456504;Os01g0769366 1 32451124-32456492
TCONS_00108124 9 4049734-4052910	Os09g0253000 9 4042647-4045407
TCONS_00110211 9 19295845-19296154	Os09g0499201 9 19303242-19303739;Os09g0499000 9 19303054-19304934;Os09g0498700 9 19286875-19289898
TCONS_00012460 1 24990005-24990571	Os01g0626100 1 24994743-24997782;Os01g0625900 1 24981269-24982666
TCONS_00043107 2 35643538-35645023	Os02g0829000 2 35633824-35636782;Os02g0829100 2 35639878-35642562
TCONS_00050664 3 1415617-1416712	Os03g0124200 3 1406065-1408803;Os03g0124500 3 1419786-1420939;Os03g0124300 3 1410020-1411723
TCONS_00107819 8 14681013-14681620	Os08g0331900 8 14675041-14676325
TCONS_00043560 2 1667463-1668814	Os02g0132200 2 1673076-1676637;Os02g0131800 2 1658576-1662644;Os02g0131850 2 1658840-1659856;Os02g0132100 2 1669461-1671823
TCONS_00036336 2 1761225-1778091	Os02g0133800 2 1784613-1788030;Os02g0133300 2 1754546-1756511
TCONS_00016543 1 39125508-39125827	Os01g0899425 1 39121870-39122187;Os01g0899500 1 39130113-39134770;Os01g0899387 1 39117079-39117320
TCONS_00076967 5 24970724-24971835	Os05g0505692 5 24961645-24964469
TCONS_00089334 6 21738020-21739070	Os06g0564700 6 21730402-21733637;Os06g0564800 6 21734472-21735911
TCONS_00075422 5 12993980-12996597	Os05g0294600 5 12989754-12992479
TCONS_00040757 2 26579418-26582550	Os02g0658000 2 26585137-26585605;Os02g0657700 2 26573548-26576645;Os02g0657600 2 26571973-26573267
TCONS_00079651 5 13320206-13321033	Os05g0298800 5 13328195-13330259;Os05g0298700 5 13327999-13330334
TCONS_00071413 4 25221258-25227747	Os04g0505500 4 25232613-25234680;Os04g0505400 4 25232435-25234543;Os04g0505200 4 25217872-25219670
TCONS_00079116 5 6197965-6201027	Os05g0199800 5 6206615-6208830;Os05g0199500 5 6191144-6196093
TCONS_00025363 11 23134011-23136943	Os11g0601650 11 23128793-23132484;Os11g0601600 11 23128535-23132781;Os11g0601950 11 23142168-23145064
TCONS_00074225 5 1875373-1877518	Os05g0132300 5 1882395-1882963;Os05g0132100 5 1866886-1873316
TCONS_00031435 12 20888818-20889121	Os12g0529900 12 20885447-20886410;Os12g0529800 12 20884719-20886404
TCONS_00064035 3 35537965-35542152	Os03g0845300 3 35543739-35546969
TCONS_00037898 2 8518285-8534752	Os02g0250600 2 8516602-8518271;Os02g0251800 2 8539273-8539623;Os02g0251700 2 8536374-8538452;Os02g0251900 2 8541338-8542125
TCONS_00051579 3 4863281-4866088	Os03g0193075 3 4854990-4857531
TCONS_00096004 7 4111451-4113599	Os07g0178100 7 4118436-4123587
TCONS_00030169 12 9286831-9299846	Os12g0263900 12 9302009-9302295;Os12g0263200 12 9278224-9283540
TCONS_00075717 5 15732123-15741923	Os05g0336200 5 15728409-15729123
TCONS_00112910 9 17338380-17339194	Os09g0458800 9 17332814-17333131
TCONS_00020235 10 8516158-8518858	Os10g0318000 10 8506423-8509627
TCONS_00104441 8 753558-758560	Os08g0114000 8 749996-750899;Os08g0114200 8 763213-765079;Os08g0114100 8 751421-753191;Os08g0113900 8 746499-747134;Os08g0114225 8 763354-764929
TCONS_00067338 4 27238468-27239910	Os04g0543900 4 27233362-27238105;Os04g0544000 4 27241150-27241709;Os04g0544100 4 27244082-27246792
TCONS_00107633 8 27647925-27648431	Os08g0551432 8 27646932-27647735;Os08g0551300 8 27643356-27644156;Os08g0551366 8 27645208-27645921;Os08g0552000 8 27652529-27654345;Os08g0551500 8 27646938-27647642;Os08g0551900 8 27651568-27652508;Os08g0552100 8 27655402-27656790
TCONS_00004656 1 24615974-24616741	Os01g0618700 1 24614231-24615465
TCONS_00087370 6 3316247-3316878	Os06g0165800 6 3314114-3315452;Os06g0166050 6 3321838-3322412;Os06g0165600 6 3310919-3311822;Os06g0166000 6 3319112-3322249
TCONS_00056323 3 31184446-31187849	Os03g0755625 3 31179872-31180829;Os03g0755800 3 31191847-31192765;Os03g0755600 3 31176721-31179008
TCONS_00076479 5 22075260-22075692	Os05g0449750 5 22068559-22070445;Os05g0449900 5 22081376-22083466;Os05g0449600 5 22068489-22072900
TCONS_00019866 10 2525901-2527536	Os10g0141050 10 2517938-2519418;Os10g0141400 10 2528896-2531384;Os10g0141300 10 2523971-2524453;Os10g0141200 10 2517965-2520206
TCONS_00107440 8 26447426-26448621	Os08g0531000 8 26439631-26445473
TCONS_00038451 2 12902979-12906351	Os02g0322251 2 12893592-12894722;Os02g0322400 2 12893632-12894978
TCONS_00073105 4 32946151-32947579	Os04g0647425 4 32940770-32941886
TCONS_00088070 6 6920336-6921589	Os06g0233200 6 6923330-6924997;Os06g0233101 6 6915777-6916229;Os06g0233000 6 6915702-6916605
TCONS_00101046 8 5028832-5029898	Os08g0185900 8 5034835-5035725
TCONS_00050369 3 366036-366494	Os03g0106000 3 356871-359717;Os03g0106350 3 371160-374461;Os03g0106300 3 370325-374690
